# Supplementary material for: Association between head injury and concussion with retinal vessel caliber
Source: PLoS One. 2018 Jul 11;13(7):e0200441. doi: 10.1371/journal.pone.0200441 (PMC6040728; doi:10.1371/journal.pone.0200441)
Supplement: S1 File — Relevant data used to analyze associations between head injury and concussion with retinal vessel caliber. (XLSX) [file pone.0200441.s001.xlsx]

## Sheet: data
IDNUM	SEX	Age	HEADINJ	CONCUSS	WHIPLASH	Diab	SystBP	DiasBP	Smoker	BMI	MMSE	MAP	HdInConc	AdjCrae	AdjCrve
0006	2	82	1	0	0	0	130	70	0	20.8221	29	90	0	207.317	177.405
0007	1	69	0	0	0	1	140	70	0	27.6361	30	93.3	0	197.605	217.209
0008	2	77	0	0	0	0	145	90	1	23.7014	21	108.3	0	146.383	279.761
0009	1	74	1	1	1	1	150	70	0		24	96.7	1	192.743	223.943
0019	2	69	0	0	0	0	180	85	0	27.0225	29	116.7	0	201.76	239.303
0020	1	69	0	0	0	0	170	95	1	25.717	30	120	0	184.463	253.428
0022	2	84	0	0	0	0	180	80	0		22	113.3	0	154.539	246.839
0023	1	86	0	0	0	0	170	95	0		25	120	0	198.822	200.093
0025	1	77	0	0	0	0	160	70	0		27	100	0	193.492	213.205
0026	1	64	0	0	0	0	165	90	0		28	115	0	215.669	188.507
0028	2	59	0	0	0	0	135	90	0	28.0739	30	105	0	211.047	219.688
0029	1	86	0	0	0	0	140	80	0	24.9041	25	100	0	178.115	228.156
0032	1	84	0	0	0	0	135	70	0		28	91.7	0	183.17	226.421
0033	1	60	1	0	0	0	140	85	0	27.9854	29	103.3	0	183.043	231.089
0038	2	56	0	0	0	0	145	85	0	29.812	26	105	0	178.672	230.588
0040	2	63	0	0	1	0	125	80	0	33.4547	29	95	0	207.858	219.585
0041	1	68	0	0	0	0	145	85	0	32.5	30	105	0	182.957	234.129
0042	1	64	0	0	0	0	130	70	0		29	90	0	192.767	218.332
0043	2	69	0	0	0	0	125	70	0		30	88.3	0	187.581	199.7
0046	1	61	0	0	0	0	155	90	0		29	111.7	0	191.047	235.909
0047	1	59	0	0	0	0	170	90	0		29	116.7	0	183.978	214.259
0048	1	76	0	0	0	0	205	80	0	25.7999	30	121.7	0	164.657	222.647
0055	1	75	0	0	0	0	160	90	0	18.9432	28	113.3	0	215.823	188.585
0057	1	57	0	0	0	0	150	90	1	25.3565	30	110	0	193.772	219.106
0058	1	74	0	0	0	0	170	80	0		30	110	0	181.72	232.809
0059	2	75	0	0	0	0	150	90	0		30	110	0	158.372	246.03
0060	1	62	0	0	0	0	165	90	0		28	115	0	202.455	213.822
0061	2	64	0	0	0	0	185	120	0		29	141.7	0	170.005	242.688
0062	2	66	1	0	0	0	125	80	0		30	95	0	178.591	255.909
0063	1	65	0	0	0	0	160	95	0		29	116.7	0	196.071	223.622
0064	1	59	0	0	0	0	170	90	0		29	116.7	0	182.768	222.699
0065	2	61	1	1	1	0	165	95	0		30	118.3	1	195.305	223.19
0067	1	76	0	0	0	0	170	70	0		29	103.3	0	209.728	203.951
0068	2	69	1	1	0	0	170	100	0	30.2529	25	123.3	1	173.303	238.03
0069	1	69	1	1	0	0	155	90	0	30.8248	30	111.7	1	190.782	211.162
0076	2	67	1	0	0	0	130	90	0	24.0587	29	103.3	0	174.936	238.521
0080	1	59	0	0	0	0	155	90	0	23.3166	30	111.7	0	191.858	208.599
0081	2	67	1	1	0	0	150	90	0		30	110	1	186.434	256.958
0082	1	67	0	0	0	0	140	90	0		26	106.7	0	202.477	232.348
0083	1	72	0	0	0	0	170	90	0		28	116.7	0	187.19	184.235
0084	2	71	1	1	0	0	130	80	0		24	96.7	1	187.808	223.23
0086	1	64	1	1	1	0	130	95	0		29	106.7	1	196.666	216.387
0087	2	66	0	1	1	0	145	85	0		28	105	0	198.214	221.85
0090	2	74	0	1	0	1	175	100	0	33.0589	25	125	0	181.573	212.237
0091	1	58	0	0	0	1	145	90	0		30	108.3	0	174.029	243.249
0093	1	72	0	0	0	0	135	80	0		28	98.3	0	197.203	210.158
0096	1	61	0	1	1	0	145	90	0	27.937	30	108.3	0	198.268	222.598
0097	2	69	0	1	0	0	160	80	0	24.0816	29	106.7	0	190.838	219.265
0098	2	68	1	1	0	0	165	90	0		28	115	1	153.702	246.583
0099	1	59	0	0	0	0	165	90	0			115	0	205.209	205.063
0100	2	57	1	0	0	0	140	80	1		28	100	0	193.995	217.725
0101	2	61	0	0	0	1	110	75	0	25.8121	30	86.7	0	180.746	230.395
0107	1	82	0	0	0	0	150	70	0		28	96.7	0	187.205	237.839
0108	2	73	0	0	0	0	110	65	0		29	80	0	194.931	227.196
0109	1	75	0	0	0	0	170	90	0			116.7	0	185.07	224.494
0111	1	82	0	0	0	0	150	90	0	26.939	29	110	0	172.032	238.843
0112	2	64	1	0	0	0	175	80	1	25.6016	29	111.7	0	190.455	249.54
0113	1	58	0	0	0	0	140	80	0	27.6501	29	100	0	191.891	213.377
0114	2	58	1	1	0	1	150	90	1	17.4656	30	110	1	185.431	230.154
0115	2	55	0	0	0	0	115	70	0	24.9396	30	85	0	166.471	241.034
0122	1	69	0	0	0	0	185	115	0	47.6291	27	138.3	0	172.183	236.047
0124	2	65	0	0	0	0	125	70	0		29	88.3	0	203.344	227.947
0127	1	72	0	0	0	0	170	95	0		29	120	0	206.631	193.978
0129	2	58	0	0	0	0	155	90	1	23.5121	28	111.7	0	189.193	231.797
0130	2	71	1	0	0	0	175	100	0	26.6846	26	125	0	183.011	222.601
0132	1	57	0	0	0	0	145	90	0	23.5261	30	108.3	0	195.387	213.303
0133	2	83	0	1	0	1	210	100	0		29	136.7	0	203.462	178.442
0136	2	58	0	0	0	0	150	95	0	28.439	29	113.3	0	192.057	225.491
0139	1	62	0	1	1	1	160	90	0		27	113.3	0	192.567	212.074
0140	1	63	1	0	0	0	160	75	0	31.3348	30	103.3	0	208.64	217.159
0144	2	64	0	1	0	1	135	85	1		24	101.7	0	177.968	261.651
0145	1	65	0	0	0	0	140	80	0		29	100	0	193.059	197.814
0146	2	68	0	0	0	1	130	70	0		29	90	0	195.436	224.923
0148	2	77	0	0	0	0	170	85	0		29	113.3	0	164.722	209.085
0149	1	66	0	0	0	0	155	90	0		26	111.7	0	190.46	214.027
0150	2	56	0	0	0	0	170	100	0		27	123.3	0	185.392	227.395
0156	1	62	0	0	0	1	165	90	0		29	115	0	200.267	233.703
0157	1	89	1	1	0	0	155	85	0	29.9032	28	108.3	1	211.675	196.13
0163	2	81	1	0	0	0	150	90	0		29	110	0	197.658	240.148
0164	1	74	0	0	1	0	130	80	0		27	96.7	0	194.569	217.559
0165	1	64	0	0	0	0	140	75	0	20.744	29	96.7	0	182.21	210.352
0166	2	59	0	0	0	0	115	65	0		29	81.7	0	196.633	220.636
0167	1	58	0	0	0	0	180	90	0		30	120	0	183.886	206.96
0169	1	76	0	0	0	0	140	80	0	24.3672	30	100	0	194.703	216.291
0170	2	76	0	0	0	0	175	90	0	28.5883	29	118.3	0	178.387	221.195
0172	1	68	0	1	0	1	190	90	0	48.2609	30	123.3	0	182.757	210.466
0173	2	68	0	0	0	0	130	90	0		28	103.3	0	172.569	227.94
0174	1	84	0	0	0	0	130	70	0	30	30	90	0	193.842	188.721
0178	1	61	0	0	0	0	170	100	0		27	123.3	0	193.99	229.382
0179	2	63	1	0	0	0	150	90	0		30	110	0	184.014	218.297
0182	2	79	0	0	0	0	185	100	0	33.3135	24	128.3	0	184.635	204.051
0183	2	62	0	0	0	0	160	90	0		29	113.3	0	205.799	227.308
0184	1	67	1	0	0	0	140	80	1		30	100	0	208.971	243.544
0185	1	61	0	1	0	0	120	90	0		27	100	0	186.146	209.078
0186	1	68	0	0	0	0	150	80	0		29	103.3	0	214.006	209.156
0188	2	78	1	0	0	0	130	80	0	30.9321	27	96.7	0	196.249	228.71
0191	2	64	1	0	0	0	135	85	0	24.2078	29	101.7	0	170.263	234.255
0192	2	65	0	0	0	0	170	100	1		30	123.3	0	197.132	216.133
0193	1	62	0	0	0	1	180	90	0		27	120	0	192.029	234.975
0197	2	75	0	0	0	1	230	90	0	25.8084	25	136.7	0	181.426	223.759
0199	2	57	0	0	0	0	140	90	0	23.7482	30	106.7	0	208.497	206.386
0201	1	78	1	0	0	1	180	110	0		27	133.3	0	192.434	212.627
0205	1	75	0	0	0	1	180	85	0	30.9189	29	116.7	0	188.719	206.971
0206	2	75	0	0	0	0	120	60	0	25.9903	29	80	0	200.584	209.153
0213	2	72	0	1	0	0	180	110	0		29	133.3	0	163.508	237.501
0215	1	70	0	0	0	0	125	80	0	23.4979	30	95	0	181.796	207.802
0220	1	78	0	0	0	0	195	100	0		25	131.7	0	176.788	233.375
0221	1	73	1	1	0	0	150	100	0	27.1074	29	116.7	1	194.898	222.162
0224	1	67	0	0	0	0	150	80	0	22.4523	30	103.3	0	187.147	219.909
0226	2	71	0	0	0	1	160	85	0	24.1711	27	110	0	162.257	243.242
0228	1	58	0	0	0	0	160	90	0		26	113.3	0	207.965	213.51
0230	1	74	0	0	0	0	145	70	0		28	95	0	196.784	211.267
0232	1	59	0	0	0	0	200	110	0		29	140	0	189.598	260.855
0233	2	59	1	0	0	0	160	90	0		28	113.3	0	183.889	231.655
0237	2	69	1	0	0	0	140	90	0	23.1969	30	106.7	0	199.339	202.405
0238	1	72	0	0	0	0	185	100	0	25.5243	30	128.3	0	179.977	239.371
0239	1	55	0	0	0	0	130	80	1	22.4466	30	96.7	0	211.281	227.091
0240	2	79	0	0	0	0	150	90	0		29	110	0	175.379	243.89
0241	1	76	0	0	0	0	120	70	0			86.7	0	186.071	230.88
0242	1	81	1	0	0	0	145	100	0	29.8185	16	115	0	170.657	234.028
0246	1	72	0	0	0	0	160	85	1	31.6553	30	110	0	201.992	247.254
0250	2	74	0	0	0	0	190	90	0	27.2824	24	123.3	0	203.106	214.762
0251	1	96	0	0	0	0	140	70	0		27	93.3	0	174.326	247.706
0255	1	56	0	0	0	0	115	80	0	23.3464	29	91.7	0	206.555	210.668
0256	1	60	0	0	0	0	155	90	0	29.7223	29	111.7	0	186.145	225.083
0257	1	64	0	0	0	1	150	90	0		29	110	0	207.502	213.183
0258	2	67	0	0	0	0	155	80	0		28	105	0	175.904	220.632
0262	1	69	0	0	0	0	135	80	0	21.3056	27	98.3	0	180.078	229.552
0265	2	62	0	0	0	0	135	70	0		28	91.7	0	200.553	205.624
0273	1	56	1	0	0	0	120	85	0	23.3609	29	96.7	0	192.648	228.65
0274	2	78	1	1	0	0	195	80	0		29	118.3	1	156.262	267.072
0275	1	75	0	0	0	0	150	80	0		29	103.3	0	176.961	229.448
0277	2	73	1	0	0	0	170	95	1			120	0	195.87	223.82
0279	1	74	0	0	0	1	160	90	0	31.4431	30	113.3	0	194.394	239.293
0280	2	68	0	0	0	0	170	90	0		28	116.7	0	175.683	215.81
0281	1	77	0	0	0	1	160	80	0		29	106.7	0	188.718	221.412
0284	1	80	0	0	0	0	175	105	0	33.7879	29	128.3	0	180.953	235.755
0285	1	61	0	0	0	0	120	80	0		29	93.3	0	197.079	219.344
0287	1	65	0	0	0	0	135	75	0	30.6038	29	95	0	176.995	256.287
0291	1	56	0	0	0	0	170	95	0		29	120	0	196.451	203.233
0292	1	86	1	0	0	0	125	80	0	18.2331		95	0	178.438	250.315
0295	1	61	0	0	0	0	135	85	0	24.6029	27	101.7	0	165.784	223.879
0300	2	75	0	0	1	0	140	80	0	30.317	30	100	0	161.934	242.615
0303	1	79	0	0	0	0	150	70	0	26.4114	29	96.7	0	204.531	212.954
0304	1	83	0	0	1	0	170	90	0	27.036	27	116.7	0	185.408	212.111
0308	1	75	0	0	0	0	165	90	0	24.9389	28	115	0	194.213	212.969
0309	2	80	0	0	0	0	170	85	0	23.0903	29	113.3	0	173.94	201.728
0311	2	75	0	0	0	0	150	100	0	26.3394	30	116.7	0	192.644	214.862
0313	1	74	0	0	0	1	140	100	0		27	113.3	0	185.18	240.569
0314	2	65	0	0	0	1	190	90	0	24.0064	29	123.3	0	186.963	241.489
0318	2	69	0	0	0	0	140	75	0	23.5349	30	96.7	0	203.257	207.995
0319	2	71	0	0	0	0	155	100	0	21.3058	28	118.3	0	183.079	224.698
0325	2	67	0	0	0	0	130	70	0	25.2967	30	90	0	193.194	214.797
0326	1	58	0	0	0	0	120	70	0	25.0944	29	86.7	0	203.918	178.681
0328	2	78	0	0	0	0	165	85	0	20.4924	30	111.7	0	179.718	235.213
0329	1	92	0	0	0	0	155	80	0	25.1539	27	105	0	146.576	279.262
0333	1	60	0	0	0	0	130	70	1	25.227	30	90	0	196.447	214.574
0334	2	63	1	0	0	0	125	80	0	28.9672	29	95	0	201.023	224.926
0335	2	60	0	0	0	0	150	70	0	21.5072	30	96.7	0	213.455	218.952
0336	2	65	0	1	0	0	155	90	0	28.4879	28	111.7	0	192.752	227.705
0337	1	73	0	0	0	0	150	70	0	20.6279	29	96.7	0	175.691	261.912
0338	2	67	0	0	0	0	160	90	0	25.6784	30	113.3	0	165.519	247.759
0340	2	75	1	0	0	0	155	90	0	26.6475	27	111.7	0	186.784	231.449
0348	2	69	0	0	0	1	150	90	0	36.1414	30	110	0	163.641	233.714
0349	1	63	0	0	0	0	190	80	0		30	116.7	0	184.11	213.648
0351	1	63	0	0	1	1	150	80	0	23.3544	29	103.3	0	197.244	218.992
0353	2	67	0	0	0	0	160	80	0	25.4593	30	106.7	0	157.813	246.602
0356	1	73	0	0	0	0	165	95	0		29	118.3	0	197.726	218.414
0360	1	59	0	0	0	0	140	80	0	28.7113	29	100	0	197.37	214.224
0361	2	70	0	0	0	0	150	90	0	24.812	29	110	0	162.871	227.335
0363	1	71	0	0	0	0	160	95	0	27.5546	29	116.7	0	168.844	248.251
0366	2	61	1	0	0	0	135	85	0	28.1206	28	101.7	0	177.723	236.218
0367	2	72	1	1	0	1	195	95	0	24.2341	28	128.3	1	181.068	211.332
0368	1	70	0	0	0	0	130	90	0	21.9479	30	103.3	0	190.12	236.233
0369	1	64	1	0	0	1	200	110	0	21.2514	30	140	0	189.947	213.547
0371	2	68	0	0	1	0	150	80	0	28.6318	29	103.3	0	202.582	228.213
0372	1	86	0	0	0	0	170	70	0	23.0831	30	103.3	0	170.523	216.067
0374	2	65	0	0	0	0	140	75	0	22.8999	30	96.7	0	185.471	211.909
0378	1	77	0	1	0	0	170	90	0	31.2976	29	116.7	0	191.799	193.769
0381	2	74	0	0	0	0	150	80	0	32.2643	30	103.3	0	192.861	198.452
0382	1	71	1	0	1	0	145	80	0	27.0964	29	101.7	0	208.482	216.858
0386	1	67	1	0	0	0	165	85	0	25.3241	30	111.7	0	184.106	285.132
0387	1	89	0	0	0	1	140	60	1	19.0833	30	86.7	0	161.603	254.402
0388	1	71	0	1	1	0	160	90	0	27.6125	30	113.3	0	205.567	196.125
0389	2	74	0	1	0	0	150	90	0	27.024	30	110	0	146.964	237.05
0391	1	88	0	0	0	0	170	90		30.9781	29	116.7	0	195.514	207.757
0392	2	62	1	1	0	0	150	90	0	23.246	29	110	1	184.677	215.68
0393	1	58	0	0	0	0	165	100	0	25.9335	28	121.7	0	194.743	243.113
0394	2	60	1	0	0	1	150	105	0	30.5032	30	120	0	157.779	233.91
0397	2	75	0	0	0	0	150	90	0	28.0949	28	110	0	188.225	210.747
0400	2	62	0	0	0	1	180	80	0	25.4671	29	113.3	0	193.792	220.407
0403	1	71	0	0	0	0	140	90	1	23.5706	30	106.7	0	184.261	225.973
0406	2	79	0	0	0	0	155	65	0	23.9311	29	95	0	183.206	230.114
0409	1	77	0	0	1	0	210	80	0	22.7157	29	123.3	0	196.955	207.537
0410	1	72	0	0	0	0	180	90	0	24.9605	28	120	0	185.733	227.137
0411	1	56	0	0	1	0	130	80	0	22.5238	29	96.7	0	208.82	221.621
0414	1	61	0	0	0	0	150	85	0	24.5587	29	106.7	0	189.14	219.257
0417	1	76	0	0	1	0	150	80	0	26.9991	27	103.3	0	191.026	231.314
0419	2	75	1	0	0	0	150	85	0	29.3077	28	106.7	0	200.801	219.948
0421	1	76	0	0	0	0	190	90	0	28.3505	29	123.3	0	195.48	193.921
0424	2	76	1	0	0	0	160	95	0	26.3043	30	116.7	0	188.467	211.042
0426	1	59	0	0	0	0	120	75	0	22.3192	29	90	0	180.086	238.704
0428	2	76	0	0	0	0	155	100	0	39.7677	30	118.3	0	181.643	244.648
0429	1	73	0	0	1	0	200	95	0	32.1719	30	130	0	205.077	214.544
0430	1	75	0	0	0	0	160	90	0		30	113.3	0	183.16	257.499
0432	2	69	0	0	0	0	170	100	0	30.9338	29	123.3	0	165.867	251.369
0433	1	62	0	0	0	0	170	95	0	32.4526	28	120	0	182.005	204.782
0435	2	65	0	0	0	0	135	80	0	28.189	30	98.3	0	181.295	232.159
0436	2	61	0	1	0	0	145	90	0	26.5285	30	108.3	0	171.473	233.333
0437	1	60	0	0	0	0	145	85	0	26.7164	28	105	0	186.048	227.05
0439	1	68	0	0	0	0	130	80	0	27.6709	27	96.7	0	184.159	223.32
0440	2	72	0	0	0	0	185	105	0	24.6572	28	131.7	0	176.105	219.445
0443	1	75	0	0	0	0	140	80	0	29.2396	29	100	0	204.972	213.103
0448	1	62	0	0	0	0	200	90	0	28.538	22	126.7	0	178.302	228.795
0449	1	72	0	0	0	0	120	80	0	25.0452	29	93.3	0	162.434	210.463
0450	2	67	1	0	0	0	150	105	0	34.868	23	120	0	174.376	225.7
0451	1	59	1	0	0	0	165	100	0	22.8183	30	121.7	0	186.08	242.105
0453	1	58	0	0	1	0	110	75	0	23.9648	29	86.7	0	182.407	243.109
0456	2	83	0	0	0	0	135	80	0	27.3214	25	98.3	0	184.881	217.563
0457	1	81	0	0	0	0	135	75	0	24.1104	30	95	0	192.858	228.811
0458	1	62	0	0	0	0	105	70	0	25.8769	25	81.7	0	188.281	247.58
0460	2	71	0	0	0	0	135	90	0	23.9673	25	105	0	207.852	210.588
0463	2	60	0	0	0	0	130	85	0	36.5718	30	100	0	166.7	241.186
0464	1	65	0	0	0	0	160	90	0	29.2221	29	113.3	0	192.406	215.353
0465	2	63	1	0	0	0	140	85	0	28.5535	29	103.3	0	210.196	197.327
0466	1	59	1	0	0	0	140	90	0	28.4147	30	106.7	0	182.925	227.057
0467	2	60	1	0	0	0	120	75	0	26.8768	27	90	0	193.899	199.734
0468	2	70	0	0	0	0	160	80	0	27.9781	30	106.7	0	182.058	207.923
0469	1	62	1	0	1	0	155	80	0	31.6925	28	105	0	194.24	213.303
0474	1	74	1	1	1	0	140	90	0	28.3592		106.7	1	174.342	242.644
0475	2	71	1	0	0	0	140	80	0	23.7061	27	100	0	198	216.114
0476	1	74	0	0	0	0	140	80	0	18.6963	28	100	0	197.367	206.113
0477	2	72	0	0	0	0	150	85	0	30.8644	29	106.7	0	169.244	236.363
0479	2	84	0	0	0	0	140	85	0	23.3124	26	103.3	0	178.297	244.005
0480	1	86	0	0	0	0	130	70	0	18.704	30	90	0	189.129	224.17
0485	1	72	0	0	0	0	160	80	0	24.7798	28	106.7	0	210.621	202.854
0488	1	81	1	1	0	0	180	90	0	25.0235	30	120	1	185.746	204.799
0489	1	81	1	0	1	0	125	85	0	25.4667	27	98.3	0	194.388	200.051
0492	1	82	0	0	0	0	150	75	0	22.2021	26	100	0	201.714	210.131
0500	2	64	0	0	0	1	165	85	0	27.1721	28	111.7	0	167.041	222.865
0502	2	58	0	0	0	0	135	90	0	30.4618	28	105	0	181.178	216.667
0505	2	89	0	0	0	0	155	85	0	35.4821	29	108.3	0	162.487	239.976
0507	1	67	0	0	0	0	140	70	0	23.9062	30	93.3	0	185.11	230.748
0508	2	56	0	0	0	0	125	70	1	26.498	30	88.3	0	198.128	209.141
0509	1	65	0	0	0	0	155	95	0	34.1598	29	115	0	170.789	232.507
0514	2	89	0	0	0	1	150	90	0	23.2721	23	110	0	177.215	222.21
0516	1	82	0	0	0	0	145	90	0	28.2417	25	108.3	0	203.965	226.805
0517	2	87	0	0	0	0	165	80	0	23.9158	23	108.3	0	162.679	252.887
0518	1	59	0	0	1	0	130	85	0	39.7227	30	100	0	186.96	241.661
0519	1	60	0	0	0	0	140	95	0	21.7764	28	110	0	156.05	254.956
0520	2	65	0	0	0	0	195	100	0	32.2698	25	131.7	0	194.398	232.089
0521	2	69	1	1	0	0	155	85	0	29.3765	29	108.3	1	170.938	241.169
0522	1	65	0	0	0	0	190	90	0	30.3006	30	123.3	0	193.019	214.817
0524	1	64	0	0	0	0	135	85	0	22.0499	30	101.7	0	179.326	223.125
0527	1	81	0	0	0	0	180	100	0	23.6448		126.7	0	196.103	204.036
0532	2	81	0	0	0	0	165	85	0	29.9398	29	111.7	0	190.984	210.365
0534	1	71	0	0	0	0	130	70	0	24.3463	30	90	0	195.947	230.305
0536	1	62	0	0	0	0	135	80	0	24.3968	29	98.3	0	191.278	198.167
0540	2	71	1	0	0	0	135	80	0	25.6152	24	98.3	0	187.671	209.174
0546	1	77	1	0	0	0	160	80	0	16.5046	29	106.7	0	217.142	169.871
0547	2	78	0	0	0	0	140	95	0	38.1998	23	110	0	199.718	204.935
0548	1	70	0	0	0	0	170	90	0	34.587	30	116.7	0	199.825	205.963
0550	1	74	0	0	0	0	180	80	0	26.1925	27	113.3	0	197.434	237.614
0552	1	75	0	0	0	0	180	90	0	36.2117	30	120	0	171.664	216.633
0553	2	70	0	0	0	0	140	95	0	26.8958	28	110	0	158.967	253.352
0556	1	71	1	1	0	0	140	75	0	23.2464	29	96.7	1	203.343	195.175
0559	1	83	0	0	0	0	170	90	0	26.5222	30	116.7	0	189.543	226.684
0561	2	63	0	0	0	1	135	80	0	26.7704	25	98.3	0	191.955	208.027
0568	1	64	0	0	0	0	135	90	0	24.2424	30	105	0	220.698	211.008
0570	1	78	0	0	0	0	170	90	0	27.1745	29	116.7	0	184.754	239.908
0574	2	86	1	1	0	0	120	80	0	23.8384	27	93.3	1	181.469	225.544
0575	2	71	0	0	0	1	160	60	0		30	93.3	0	197.047	199.013
0580	1	74	0	0	1	1	180	90	0	25.6821	29	120	0	175.754	226.918
0581	2	74	0	0	0	0	165	90	0	25.0278	29	115	0	194.295	235.575
0582	1	74	0	0	0	0	150	70	0	24.8755	29	96.7	0	191.173	228.936
0583	2	75	1	0	0	0	135	80	0	27.0895	28	98.3	0	192.857	210.09
0584	2	71	0	0	0	0	140	80	0	25.5593	29	100	0	200.202	200.539
0585	1	61	0	0	0	0	180	90	1	22.9066	30	120	0	191.32	246.099
0587	2	66	0	0	0	1	140	85	0	27.8924	29	103.3	0	182.77	247.63
0593	1	59	0	0	0	0	125	90	0	24.3487	21	101.7	0	194.3	235.847
0595	1	84	0	0	0	0	160	90	0	34.2386	27	113.3	0	186.944	240.897
0596	1	74	1	1	0	0	150	90	0	20.1442	29	110	1	211.407	203.623
0597	2	79	0	0	0	0	170	85	0	26.5119	28	113.3	0	177.105	231.516
0603	1	66	1	0	1	0	125	85	0	25.498	30	98.3	0	211.472	211.397
0605	1	57	0	0	0	0	175	85	0	27.0737	22	115	0	171.682	226.872
0609	1	70	1	0	0	0	105	50	1	23.17	28	68.3	0	180.407	245.522
0610	1	83	0	0	0	0	180	90	0	27.3906	29	120	0	162.828	260.285
0613	1	88	0	0	0	0	160	75	0	22.0312	29	103.3	0	179.552	203.546
0619	1	75	1	0	0	1	150	75	0	24.5124	30	100	0	215.269	183.075
0621	2	68	1	0	0	0	150	90	0	28.0142	30	110	0	172.706	256.176
0623	1	74	0	0	0	1	190	90	0	29.8052	30	123.3	0	170.488	214.567
0626	2	78	0	0	0	0	150	80	1	24.8669	25	103.3	0	204.916	228.268
0627	1	84	0	0	0	0	130	80	0	21.5169	30	96.7	0	213.081	199.644
0628	2	55	0	0	0	0	140	85	1	30.5308	29	103.3	0	190.778	237.461
0630	1	59	1	0	0	0	120	70	1	21.8387	28	86.7	0	207.896	224.411
0632	1	90	1	0	0	0	130	70	0	17.3933	29	90	0	172.146	229.374
0633	1	72	0	0	0	0	180	85	0	28.9077	28	116.7	0	196.014	225.785
0634	2	87	0	0	0	0	175	95	0	28.3337	27	121.7	0	196.409	235.574
0635	1	78	1	0	0	0	175	85	0	32.207	26	115	0	188.284	241.665
0638	1	67	0	0	0	0	190	100	0	28.3871	28	130	0	189.9	209.891
0639	2	71	1	0	0	0	160	90	1	29.4943	30	113.3	0	186.631	254.72
0640	1	72	0	0	0	0	135	70	0	22.7591	29	91.7	0	200.673	227.365
0641	1	67	0	0	0	0	170	90	0	29.5406	30	116.7	0	185.193	221.254
0643	1	74	0	0	0	0	150	80	0	28.9993	27	103.3	0	184.345	241.644
0644	2	75	1	1	0	0	150	90	1	27.7423	27	110	1	192.28	224.236
0645	1	81	0	0	0	0	145	70	0	22.2282	28	95	0	178.386	238.03
0647	1	71	1	0	0	0	145	90	0	33.2661	30	108.3	0	184.173	242.83
0650	2	64	1	0	0	0	150	90	0	35.3039	29	110	0	191.943	240.804
0657	2	69	1	1	0	0	135	70	0	25.2758	30	91.7	1	169.149	239.911
0658	1	55	0	0	0	0	130	90	0	20.3979	30	103.3	0	193.591	215.848
0659	1	79	0	0	0	0	135	80	0	32.2948	30	98.3	0	181.843	235.997
0662	1	71	0	0	0	1	140	80	1	23.8347	27	100	0	200.905	234.353
0663	2	73	0	0	0	1	150	85	0	20.8396	28	106.7	0	194.144	233.465
0665	1	85	0	0	1	0	160	85	0	21.3504	29	110	0	209.613	187.916
0667	1	77	0	0	0	0	115	80	0	30.9047	28	91.7	0	205.205	210.086
0668	1	63	0	0	0	1	155	95	0	41.8678	29	115	0	181.989	237.597
0670	1	87	0	0	0	0	135	70	0	19.8366	26	91.7	0	164.895	245.626
0673	2	60	0	0	0	0	120	80	0	33.5094	30	93.3	0	190.634	246.445
0674	1	62	0	0	0	0	135	85	0	24.2744	30	101.7	0	168.463	217.911
0679	1	78	0	0	0	1	170	80	0	40.7202	30	110	0	194.779	185.694
0680	2	82	1	0	0	0	135	85	0	26.3844	27	101.7	0	188.373	208.327
0684	2	71	0	0	0	0	150	90	0	28.4782	30	110	0	179.581	216.323
0687	2	65	0	0	0	0	160	100	0	25.1429	27	120	0	207.893	215.542
0692	1	85	0	0	0	0	180	95	0	21.0703	24	123.3	0	180.307	240.426
0693	2	58	0	0	0	0	145	90	0	26.1458	29	108.3	0	177.999	232.068
0698	2	59	0	0	0	0	140	80	1	23.3263	30	100	0	199.776	225.476
0699	1	58	0	1	0	0	130	80	0	30.5309	27	96.7	0	217.809	207.711
0702	1	75	0	0	0	0	160	95	0	27.6076	30	116.7	0	171.736	235.978
0703	2	77	1	1	0	1	120	85	0	24.6371	28	96.7	1	199.057	224.262
0706	1	69	1	0	0	0	155	70	0	21.9377	29	98.3	0	199.342	219.068
0708	1	81	0	1	0	0	150	90	0	33.8253	26	110	0	185.444	233.976
0712	1	76	0	0	0	0	160	80	0	35.1161	28	106.7	0	176.112	209.171
0716	1	72	0	0	1	1	195	100	0	22.3213	30	131.7	0	199.915	207.24
0719	1	57	0	0	0	0	145	85	0	23.3605	30	105	0	180.406	232.938
0722	1	76	0	0	0	0	160	100	0	31.4743	27	120	0	210.751	191.453
0724	1	73	0	0	0	0	155	80	1	23.7954	30	105	0	143.961	246.713
0725	2	80	0	0	0	0	180	80	0	30.9782	27	113.3	0	190.451	224.172
0727	1	73	1	1		0	130	70	0	26.7988	30	90	1	221.684	200.906
0731	1	84	0	0	0	0	105	80	0		25	88.3	0	227.59	188.051
0732	1	89	0	0	0	0	160	70	0	29.671	28	100	0	205.311	222.729
0735	1	87	0	0	0	0	150	95	0		24	113.3	0	176.672	240.784
0736	1	66	0	0	0	0	120	80	0	29.9412	28	93.3	0	186.1	239.373
0737	1	79	0	0	0	0	115	90	0	29.7825	30	98.3	0	174.644	231.522
0738	1	71	0	1	0	0	205	90	0	30.6398	29	128.3	0	227.632	207.363
0741	1	70	0	0	0	0	140	80	0	29.6103	29	100	0	201.88	221.09
0742	2	72	0	0	0	0	140	80	0	27.5805	24	100	0	182.911	230.608
0743	1	69	1	0	0	0	150	90	0	25.9698	29	110	0	194.131	217.091
0744	1	71	0	0	0	0	160	90	0	24.4507		113.3	0	192.656	197.706
0746	1	78	0	0	0	0	145	80	0	25.0517	28	101.7	0	193.622	212.246
0747	2	72	0	0	0	0	100	60	0	22.1234	27	73.3	0	211.35	196.016
0748	2	68	0	0	0	0	130	80	0	31.4417	24	96.7	0	190.093	226.813
0750	1	74	1	0	0	0	145	80	0	21.7364	25	101.7	0	193.194	220.637
0751	2	75	0	0	0	0	130	80	0	32.1222	29	96.7	0	191.689	224.26
0753	2	71	1	1	0	1	140	85	0	23.0225	30	103.3	1	196.857	204.473
0754	1	59	0	0	0	0	145	85	0	36.9886	29	105	0	204.658	226.689
0758	2	74	1	0	0	0	140	70	0		25	93.3	0	178.817	258.064
0759	1	79	0	0	0	0	180	85	0	28.6699	30	116.7	0	189.708	208.136
0760	1	70	0	0	0	0	155	90	0	25.5221	30	111.7	0	183.331	239.087
0761	1	70	0	0	0	0	135	75	0	22.1271	25	95	0	195.457	232.543
0763	2	81	1	0	1	0	175	90	0	25.9479	29	118.3	0	218.081	223.874
0766	2	75	1	0	0	0	185	85	0	25.3722	27	118.3	0	174.291	229.005
0767	1	76	0	0	0	0	170	90	0	28.5224	29	116.7	0	183.603	220.418
0768	1	58	1	0	0	0	150	90	1		29	110	0	171.697	211.315
0769	2	67	1	0	0	0	150	100	0	20.4491	26	116.7	0	189.59	240.191
0770	1	68	0	0	1	0	180	90	0	30.2499	28	120	0	169.261	222.222
0771	1	68	0	0	0	0	160	90	0	26.2059	29	113.3	0	194.749	207.047
0774	1	80	0	0	0	1	160	90	0	31.3322	29	113.3	0	198.791	190.928
0775	2	78	0	0	0	0	190	110	0	28.049	29	136.7	0	152.007	234.599
0776	1	79	0	0	0	0	140	80	0	22.2741	28	100	0	180.711	239.812
0777	1	76	0	0	0	1	145	80	1	25.3154	29	101.7	0	196.275	221.63
0778	2	82	1	1	0	0	160	90	1	26.2375	30	113.3	1	178.257	221.248
0779	1	79	0	0	0	0	105	100	0	26.1395	30	101.7	0	205.481	196.102
0780	1	74	0	0	0	0	140	90	0	29.4991	29	106.7	0	203.578	228.108
0786	2	72	0	0	0	0	135	80	0	28.793	25	98.3	0	194.442	245.643
0789	1	66	0	0	0	1	160	90	0	30.5083	30	113.3	0	191.551	227.608
0790	1	68	1	0	0	0	160	90	0	27.7734	30	113.3	0	178.229	210.822
0791	2	74	1	0	0	0	130	70	0	21.5433	30	90	0	188.44	217.798
0792	1	66	0	0	0	0	160	90	0		29	113.3	0	181.036	238.278
0793	2	83	0	0	0	0	135	80	0	20.4739	30	98.3	0	196.568	212.693
0795	2	59	1	0	0	1	165	100	0	44.3322	29	121.7	0	179.097	242.201
0803	1	72	0	0	0	0	170	95	0	27.1344	24	120	0	175.204	230.532
0804	1	60	0	0	1	0	130	80	0	21.9266	27	96.7	0	208.942	182.02
0805	2	63	0	0	0	0	135	80	0	28.5216	30	98.3	0	192.619	249.073
0811	2	67	0	0	0	0	150	100	0	29.165	26	116.7	0	191.703	225.303
0812	2	72	1	0	0	0	135	80	0	24.6658	29	98.3	0	168.575	241.11
0815	1	67	0	0	0	0	150	90	0	31.407	30	110	0	170.192	250.358
0816	2	71	1	0	0	0	120	70	0	30.102	27	86.7	0	186.016	216.609
0817	1	59	0	0	0	0	165	85	0	29.3584	28	111.7	0	162.732	229.316
0818	2	81	1	0	1	0	145	80	0	23.7702	29	101.7	0	166.861	250.992
0822	1	83	0	0	0	0	165	80	0	22.75	30	108.3	0	174.665	215.432
0829	2	76	1	1	0	1	165	90		38.0556	30	115	1	174.723	246.262
0830	1	77	0	0	0	0	220	90	0	24.6343	30	133.3	0	170.895	215.957
0832	1	59	0	0	0	1	175	100	0			125	0	198.306	227.154
0833	2	57	0	0	0	0	100	75	0	22.5716	29	83.3	0	180.072	241.863
0834	2	68	1	0	0	0	165	90	0	40.3885	28	115	0	171.822	255.825
0835	1	71	0	1	0	0	170	80	0	28.3775	27	110	0	204.261	220.297
0837	1	64	0	0	0	0	145	95	0	32.5726	28	111.7	0	169.334	259.742
0838	2	63	0	0	0	0	170	110	1	27.8931	30	130	0	191.588	219.451
0843	1	76	0	0	0	1	165	80	0	26.1215	26	108.3	0	211.795	187.699
0844	2	80	0	0	0	0	185	80	0	22.5497	27	115	0	179.843	221.319
0845	1	74	1	0	0	0	140	85	0	24.8438	30	103.3	0	217.239	195.017
0850	1	76	0	0	0	0	145	70	0	22.5973	30	95	0	165.058	219.362
0856	1	82	0	1	0	0	180	90	0		28	120	0	182.528	205.52
0859	1	71	0	0	0	1	115	70	0	29.0318	28	85	0	178.494	228.015
0860	2	60	0	0	0	0	120	80	0		29	93.3	0	193.471	219.481
0865	1	69	0	0	0	0	160	100	0	30.3808	28	120	0	202.1	208.677
0866	2	73	1	0	0	0	130	85	0	20.8468	30	100	0	204.187	214.819
0867	1	68	1	0	0	0	190	90	0	32.6573	30	123.3	0	190.489	193.006
0868	2	82	1	0	0	0	185	90	0	23.1095	30	121.7	0	172.855	226.233
0869	1	74	0	0	0	0	150	70	0	18.433	24	96.7	0	176.098	225.327
0872	1	65	0	1	0	1	135	70	1	19.5418	30	91.7	0	236.966	184.96
0873	1	76	0	0	0	0	145	75	0	22.5297	28	98.3	0	180.127	212.743
0874	1	73	0	0	0	0	175	85	0	27.4874	29	115	0	201.051	206.846
0876	1	78	0	0	0	0	140	70	1	21.3601	30	93.3	0	201.054	195.486
0880	2	69	1	0	1	0	180	80	1	29.8424	30	113.3	0	181.793	243.465
0881	1	64	0	0	0	0	165	90	0	28.0461	30	115	0	186.673	225.07
0882	1	61	0	0	0	0	130	80	0	33.9125	24	96.7	0	208.718	209.892
0883	2	60	0	1	0	0	155	80	0	31.5789	30	105	0	146.196	279.723
0885	2	75	0	0	0	0	160	85	0	18.6698	26	110	0	189.583	224.665
0888	1	81	0	0	0	0	170	90	0	31.8471	23	116.7	0	174.254	241.682
0889	1	80	0	0	0	0	205	100	0	28.2011	28	135	0	211.562	200.965
0891	1	72	0	0	0	0	175	80	0		26	111.7	0	190.83	209.339
0892	1	65	0	0	0	0	175	85	0	24.6325	29	115	0	169.596	244.815
0895	1	82	0	0	0	0	180	90	0	25.9125	30	120	0	193.671	188.048
0900	1	63	1	1	0	0	130	85	0	28.2725	30	100	1	204.168	228.325
0901	2	69	0	0	0	0	120	80	0	26.2296	30	93.3	0	185.671	233.381
0905	2	73	0	0	0	0	150	90	0	27.1141	30	110	0	181.317	220.503
0907	1	61	0	0	0	0	160	85	0	20.0526	29	110	0	208.084	205.955
0908	1	62	0	0	0	1	155	85	0	34.9632	29	108.3	0	169.028	257.76
0911	1	73	0	0	1	0	145	85	0	24.4342	29	105	0	177.115	228.085
0913	1	58	0	0	0	0	140	95	0	27.4414	30	110	0	220.971	194.652
0914	1	67	0	0	0	0	140	90	0	34.5425	30	106.7	0	190.513	211.865
0915	2	63	0	0	0	0	130	80	0	29.4198	24	96.7	0	222.552	215.438
0916	1	73	0	0	0	0	210	110	0	31.7749	27	143.3	0	171.868	200.115
0918	2	70	0	1	0	0	165	95	0	34.2113	26	118.3	0	188.592	219.459
0919	1	64	1	0	0	1	205	105	0	46.7243	28	138.3	0	185.481	228.904
0925	2	75	0	0	0	0	165	85	0	23.0533	30	111.7	0	193.63	199.373
0926	1	77	0	0	0	0	175	95	0	27.3117	30	121.7	0	190.557	210.672
0929	2	74	0	0	0	0	180	100	0	31.4651	23	126.7	0	162.212	248.084
0934	1	78	1	0	0	1	200	90	0	24.9957	28	126.7	0	217.787	194.429
0935	2	58	1	1	0	1	130	90	0	27.6666	29	103.3	1	193.894	224.314
0944	1	77	0	0	0	1	150	75	0	23.3091	29	100	0	191.101	200.261
0945	2	83	1	0	1	1	160	90	0	31.6195		113.3	0	168.596	209.572
0947	1	66	0	0	0	0	120	80	0	24.0015	30	93.3	0	197.926	200.472
0948	2	63	0	0	0	0	150	95	0	26.2748	28	113.3	0	177.502	233.067
0951	1	66	0	1	1	0	155	80	0	31.1523	29	105	0	179.437	217.88
0952	1	83	0	0	0	0	190	85	0	24.363	30	120	0	177.055	224.123
0958	1	84	0	0	0	0	160	85	0	25.4996	22	110	0	183.034	235.241
0959	2	55	0	0	0	0	115	65	0	21.1522	29	81.7	0	187.942	224.859
0960	1	61	0	0	0	0	155	85	0	25.0618	30	108.3	0	187.042	206.059
0961	2	81	1	0	0	0	145	75	0	23.534	30	98.3	0	189.19	226.113
0965	2	84	0	0	0	0	140	90	1	23.4775	28	106.7	0	175.883	231.739
0966	1	70	0	0	0	0	130	80	0	33.8018	27	96.7	0	199.317	213.363
0967	1	67	1	0	0	0	155	85	0	32.5343	30	108.3	0	175.011	224.643
0968	2	72	0	0	0	0	165	80	0	28.5004	30	108.3	0	183.5	219.063
0969	1	72	0	0	1	0	190	85	0	31.4889	26	120	0	162.857	247.523
0970	2	84	0	0	0	1	155	70	0	22.9238	22	98.3	0	192.298	198.583
0972	1	67	1	1	0	1	195	90	0	29.3006	30	125	1	201.268	237.288
0973	2	59	1	1	0	1	150	95	0	21.4643	30	113.3	1	138.346	238.632
0975	1	66	0	0	0	0	140	80	0	26.5783	29	100	0	203.137	204.427
0976	2	73	1	1	0	1	130	70	0	27.2904	29	90	1	195.193	218.774
0977	1	77	0	0	0	0	190	100	0	27.1438	28	130	0	195.966	202.297
0982	1	75	0	0	0	1	160	90	0	32.7266	30	113.3	0	190.321	233.084
0983	1	67	1	0	0	0	160	90	0	28.3379	29	113.3	0	197.357	205.51
0989	1	73	0	0	0	0	120	70	0	36.0393	28	86.7	0	167.491	248.7
0990	2	74	0	0	0	0	125	75	0	24.1313	27	91.7	0	193.549	222.812
0991	1	77	0	0	0	1	135	85	0	42.3875	30	101.7	0	189.413	205.425
0993	2	57	0	0	0	0	150	90	0	28.7039	29	110	0	164.936	245.004
0996	1	74	0	1	0	0	160	100	1	27.4842	30	120	0	165.383	274.299
0998	1	68	0	0	0	1	155	70	0	34.4907	29	98.3	0	183.241	229.577
0999	1	57	0	0	0	0	135	90	0	30.4558	30	105	0	179.447	239.524
1002	1	84	0	0	0	0	190	100	0	24.0666	30	130	0	153.17	249.693
1003	2	72	0	0	0	0	135	70	0	22.9886	28	91.7	0	188.348	223.071
1004	1	66	0	0		0	150	90	0	17.7107	29	110	0	191.38	219.366
1009	1	65	0	0	0	0	160	80	0		30	106.7	0	193.326	225.382
1010	2	70	0	0	0	0	140	80	0	23.6419	28	100	0	199.989	256.489
1014	1	89	1	1	0	0	215	90	0	31.5118	28	131.7	1	170.972	242.26
1016	1	97	0	0	0	1	170	70	0		25	103.3	0	166.729	229.441
1017	2	76	0	0	0	0	180	90	0	30.3501	30	120	0	183.061	226.018
1018	2	79	0	0	0	1	170	85	0	34.043	27	113.3	0	169.259	229.624
1022	2	56	1	1	0	0	170	110	0	25.8494	29	130	1	176.795	252.717
1023	1	72	1	0	1	0	170	80	0	23.82	30	110	0	168.151	248.674
1029	2	78	1	0	0	0	160	100	1	24.0779	30	120	0	194.834	207.188
1031	1	86	1	0	0	0	170	90	0	30.1705	25	116.7	0	187.908	207.57
1033	1	79	0	0	0	0	140	85	1	23.5804	27	103.3	0	180.075	230.855
1035	1	60	1	0	0	1	140	80	1	28.3531	30	100	0	196.845	215.238
1036	2	87	0	0	0	0	180	90	0	30.6237	28	120	0	200.285	225.041
1039	1	66	1	1	0	0	90	60	0		29	70	1	195.288	219.001
1044	2	58	0	0	0	0	150	90	0	28.089	29	110	0	183.626	228.016
1048	2	63	1	0	0	0	120	65	0	21.1895	30	83.3	0	206.858	224.038
1051	2	70	0	0	0	0	145	90	0	27.9786	27	108.3	0	180.815	226.785
1054	2	66	0	0	0	0	135	70	0	26.2336	19	91.7	0	201.595	210.936
1056	1	85	0	0	1	0	200	100	0	26.8701	30	133.3	0	193.189	221.099
1069	2	64	0	0	0	0	125	85	0	29.4052	30	98.3	0	195.278	220.712
1070	2	64	1	0	0	0	155	80	1	25.0259	27	105	0	180.566	235.067
1073	1	68	0	0	0	1	150	80	0	23.5217		103.3	0	166.793	230.021
1075	1	75	0	0	0	0	120	80	0	28.7798	27	93.3	0	190.605	229.129
1079	2	72	1	0	0	0	160	90	0		30	113.3	0	201.737	214.195
1081	1	74	0	0	0	0	180	90	0	27.5811	29	120	0	178.233	232.494
1084	2	74	0	0	0	0	145	70	0	24.7354	30	95	0	177.152	232.641
1086	2	78	1	0	0	0	130	80	1	27.992	22	96.7	0	171.707	250.857
1087	1	72	0	0	0	0	160	80	0	26.4514		106.7	0	195.033	238.306
1088	1	67	0	0	0	0	165	80	1	27.268	30	108.3	0	191.178	228.575
1091	1	78	0	0	1	1	140	70	0	26.1859	25	93.3	0	183.36	214.11
1093	1	83	0	0	0	0	150	70	0	21.5659	22	96.7	0	192.754	220.225
1097	2	66	0	0	0	0	130	80	1		29	96.7	0	188.414	246.556
1099	1	71	0	0	1	0	185	90	1	28.2035	28	121.7	0	189.819	221.54
1101	1	71	0	0	0	0	160	80	0	38.5742	27	106.7	0	196.014	211.141
1102	1	77	0	0	0	0	145	85	0	28.1226	30	105	0	205.924	248.151
1104	2	65	0	0	0	0	190	95	0	29.5314	30	126.7	0	185.991	205.743
1105	1	63	0	0	0	0	175	100	0	29.0758	29	125	0	175.08	213.159
1107	1	58	0	0	0	0	140	80	0	25.1534	30	100	0	178.649	235.185
1109	2	59	1	0	0	0	160	110	1	26.333	23	126.7	0	197.062	238.364
1112	1	82	1	0	0	0	145	90	0	21.531	17	108.3	0	202.222	200.138
1113	2	74	0	0	0	0	155	105	1	32.2098	27	121.7	0	192.063	219.472
1114	1	68	0	0	0	0	170	90	0	21.8241	27	116.7	0	208.209	201.111
1115	2	75	0	0	0	0	180	110	1	22.3147	28	133.3	0	189.721	223.848
1120	2	76	0	0	0	0	155	80	0	29.0688	30	105	0	181.375	247.332
1126	1	69	1	1	1	0	140	90	0	26.1341	30	106.7	1	183.236	242.665
1127	2	56	0	0	0	0	145	95	0	27.6848	30	111.7	0	200.253	216.094
1130	2	61	1	1	1	0	160	85	0	29.4842	30	110	1	205.361	216.899
1132	1	69	0	0	0	1	185	100	0	27.8972	29	128.3	0	170.412	230.068
1133	2	74	0	1	0	0	165	90	0	24.6559	28	115	0	200.185	207.594
1142	2	72	1	0	0	0	150	95	0	28.8154	24	113.3	0	169.333	259.277
1143	2	68	0	0	0	0	130	85	0	21.5329	29	100	0	204.059	211.002
1145	1	58	0	0	0	1	165	90	0	30.2415	26	115	0	192.119	240.083
1146	2	67	0	0	0	0	185	95	0	33.3767	30	125	0	195.856	218.727
1149	2	82	1	1	0	0	160	80	0	25.2131	28	106.7	1	207.499	222.261
1153	2	55	0	0	0	0	130	80	0	27.9402	29	96.7	0	192.782	200.048
1155	1	62	1	0	0	0	170	90	0	25.3321	30	116.7	0	190.271	232.274
1156	1	66	0			0	160	90	0	22.2819	29	113.3		185.766	216.849
1158	1	69	0	0	1	1	150	80	0	25.214	30	103.3	0	184.333	234.84
1161	2	81	0	0	1	0	160	70	0	25.301	27	100	0	205.942	195.947
1162	2	89	0	0	0	0	180	95	0		28	123.3	0	177.103	200.836
1164	1	62	1	0	1	0	160	95	0	36.1249	29	116.7	0	199.877	218.033
1165	2	62	1	0	0	0	170	90	0	40.0072	29	116.7	0	150.022	248.848
1166	1	77	0	0	1	1	150	90	0	28.771	28	110	0	206.122	219.949
1167	1	60	0	1	0	0	125	85	0	26.7683	29	98.3	0	230.877	187.253
1168	2	61	1	1	0	0	135	85	1	20.4192	27	101.7	1	194.15	241.803
1169	1	58	0	0	0	0	160	90	1	27.2405	29	113.3	0	195.862	213.035
1170	1	71	0	0	1	0	170	80	0	32.0882	30	110	0	182.649	225.096
1173	1	86	1	0	0	1	185	80	0	28.7875	26	115	0	176.133	234.524
1174	1	65	1	1	0	0	130	80	0	23.4375	29	96.7	1	180.358	248.757
1176	1	63	0	0	0	0	155	105	0	32.0605	28	121.7	0	193.263	201.225
1177	2	57	0	0	0	0	140	95	0	33.0724	30	110	0	172.846	223.197
1178	1	72	1	0	1	0	135	70	1	19.9908	24	91.7	0	213.035	204.869
1179	1	73	0	0	0	0	140	80	0	22.7268	28	100	0	179.837	244.719
1180	1	65	0	0	0	0	170	85	0	28.9018	29	113.3	0	195.445	254.162
1182	1	78	0	0	0	0	110	70	0	22.151	27	83.3	0	193.43	220.831
1183	2	60	1	1	0	0	135	85	0	32.9648	30	101.7	1	172.328	231.535
1185	2	68	0	0	0	0	190	105	0		28	133.3	0	172.389	241.21
1190	1	59	0	0	0	0	160	90	0	27.3586	30	113.3	0	193.994	220.915
1194	2	55	0	0	0	0	110	80	0	24.4333	30	90	0	191.662	220.755
1195	1	60	1	1	0	0	150	80	0	38.4	30	103.3	1	189.36	248.413
1196	2	61	0	0	0	1	150	90	1	31.0774	30	110	0	174.272	259.379
1199	2	77	0	0	0	0	150	90	0	30.3461	26	110	0	168.737	217.476
1200	1	66	1	1	1	0	110	75	0	39.0039	30	86.7	1	182.289	231.748
1201	2	67	1	0	1	0	145	90		32.4737	30	108.3	0	193.706	228.815
1202	1	59	0	0	0	0	140	80	0	24.5319	30	100	0	207.887	191.95
1204	2	71	0	0	0	0	190	80	1	30.506	27	116.7	0	188.656	219.945
1209	2	76	0	0	0	0	165	90	0	25.1808	29	115	0	164.121	236.149
1210	1	70	0	0	0	0							0	208.711	235.471
1214	1	74	0	0	0	1	180	105	0	26.0673	21	130	0	210.742	212.261
1215	2	57	0	0	0	0	160	90	0	26.9307	30	113.3	0	167.71	219.84
1217	2	80	0	0	0	0	210	110	0	28.2207	28	143.3	0	181.85	191.233
1218	1	76	0	0	0	0	130	80	0	28.5204	27	96.7	0	202.108	215.058
1220	1	67	0	0	0	0	140	80	0	34.0409	30	100	0	216.095	211.134
1221	2	67	1	1	0	1	130	70	0	31.6327	30	90	1	180.86	207.717
1227	1	59	0	0	0	0	165	90	0	24.5201	29	115	0	175.733	241.35
1229	1	75	0	0	0	0	190	95	0	24.6754	27	126.7	0	234.358	199.281
1231	2	68	0	0	0	1	155	90	0		28	111.7	0	163.352	257.199
1233	1	72	0	0	0	0	145	80	0	24.4011	28	101.7	0	194.345	216.378
1234	1	57	0	0	0	0	160	90	0	28.5092	29	113.3	0	192.162	233.188
1235	2	63	0	0	0	0	145	90	0	26.2351	30	108.3	0	180.299	221.2
1236	1	57	0	0	0	0	155	90	0	26.0797	30	111.7	0	193.099	215.112
1239	2	80	0	0	0	0	145	80	0	25.7937	27	101.7	0	198.438	223.732
1242	1	68	0	0	0	0	130	80	0	22.2895	30	96.7	0	187.202	245.66
1243	2	71	0	0	0	0	140	95	0	30.01	30	110	0	184.318	214.903
1245	1	72	0	0	0	0	150	80	0	29.3115	29	103.3	0	201.409	232.702
1246	1	78	0	0	0	0	200	100	0	32.141	27	133.3	0	190.61	221.737
1247	1	85	0	0	0	0	170	90	0	30.7957	29	116.7	0	183.853	232.545
1248	2	61	0	0	0	0	145	95	0	30.7918	29	111.7	0	176.305	250.782
1252	2	63	1	0	0	0	175	80	1	25.2501	30	111.7	0	190.369	234.614
1253	1	70	1	1	0	0	150	80	0	26.7994	27	103.3	1	192.988	208.218
1256	2	56	1	1	1	0	110	80	1	38.8344	26	90	1	209.019	221.484
1259	1	87	0	0	1	0	160	90	0	29.1786	24	113.3	0	172.546	240.754
1261	1	82	1	1	0	0	180	100	0	35.8823	28	126.7	1	178.719	211.222
1264	1	74	0	0	0	0	170	90	0	29.995	30	116.7	0	184.258	228.399
1265	2	59	0	0	0	0	125	80	0	34.5916	29	95	0	173.379	242.104
1268	2	67	1	1	0	0	120	70	0	27.5802	27	86.7	1	179.665	221.734
1269	1	85	1	1	1	0	150	80	0	25.3273	30	103.3	1	151.98	243.506
1270	1	55	0	0	0	0	140	80	1	25.0977	30	100	0	209.551	219.509
1274	1	58	0	0	0	0	135	80	0	29.5347	29	98.3	0	187.196	233.772
1275	2	56	1	0	0	0	130	85	0	27.322	29	100	0	196.92	237.317
1276	2	69	0	0	0	0	165	80	1	29.5848	25	108.3	0	193.291	240.596
1277	2	61	0	0	0	0	120	70	0	26.5409	29	86.7	0	211.144	209.159
1279	1	56	0	0	1	0	120	70	0	27.5169	29	86.7	0	207.558	228.483
1284	1	71	0	0	0	0	170	90	0	30.4363	29	116.7	0	170.279	249.423
1285	2	73	0	0	0	0	175	95	0	29.5703	30	121.7	0	173.395	229.774
1288	2	74	0	0	0	0	155	75	0	25.8631	29	101.7	0	193.001	192.914
1289	2	65	0	0	0	0	145	90	0	28.95	28	108.3	0	193.483	226.974
1292	2	62	1	0	0	0	140	80	0	23.779	30	100	0	202.065	243.633
1293	1	73	0	0	0	0	135	75	0	29.701	26	95	0	177.553	248.355
1294	2	74	0	0	0	0	170	95	0	29.1244	29	120	0	192.534	227.722
1295	1	65	0	0	0	0	170	95	0	30.0761	30	120	0	198.72	214.582
1298	2	86	0	0	0	0	145	80	0	25.3505	27	101.7	0	179.51	236.976
1299	1	59	0	1	1	0	170	95	0	30	30	120	0	193.077	237.901
1300	2	60	1	0	0	0	150	95	0	28.7274	30	113.3	0	185.653	222.448
1303	1	65	0	0	0	0	195	85	0	24.9805	30	121.7	0	181.443	226.747
1305	1	82	0	0	0	0	165	70	0	22.49	28	101.7	0	200.842	216.684
1309	1	58	0	0	0	0	120	80	0	26.2059	30	93.3	0	220.396	200.506
1316	1	65	1	1	0	0	175	85	0	22.7595	30	115	1	198.995	223.133
1317	2	81	0	0	0	1	135	90	0	23.7338	28	105	0	190.808	237.951
1318	1	66	1	0	0	0	120	80	0	21.8062	29	93.3	0	218.151	225.302
1319	2	65	1	1	0	0	125	80	1	29.86	28	95	1	185.987	237.08
1320	2	68	0	0	0	0	150	80	0	28.7197	30	103.3	0	208.136	197.083
1321	1	60	0	0	0	0	140	85	0	41.744	30	103.3	0	172.263	231.5
1325	1	55	1	0	0	0	130	80	0	27.0128	30	96.7	0	195.716	224.026
1327	1	67	0	0	0	0	150	90	0	24.9036	23	110	0	203.299	211.094
1328	2	83	0	0	0	0	140	70	0	24.0857	30	93.3	0	173.501	217.48
1331	1	83	1	0	1	0	180	90	0	27.6444	29	120	0	197.117	205.711
1337	2	64	0	0	0	1	160	85	0	28.4879	30	110	0	190.628	212.121
1338	1	60	0	0	0	0	140	90	0	33.0228	29	106.7	0	186.439	189.364
1339	1	62	0	0	1	0	110	75	0	22.2668	28	86.7	0	189.093	222.625
1340	2	64	0	0	0	0	125	80	0	27.8702	30	95	0	193.243	205.761
1342	1	62	1	1	0	0	160	90	0	27.7333	30	113.3	1	177.402	237.216
1343	2	64	0	0	1	0	120	85	0	28.8015	26	96.7	0	183.178	222.067
1344	1	56	0	0	0	0	145	90	0	29.2983	29	108.3	0	203.508	222.659
1349	1	71	0	0	0	0	160	95	0	37.8444	30	116.7	0	175.512	235.208
1352	1	60	0	0	0	0	125	85	1	20.964	29	98.3	0	191.999	248.489
1353	1	60	0	0	0	0	130	80	0	30.3205	30	96.7	0	219.864	214.937
1354	2	61	1	1	0	0	170	90	0	26.4132	30	116.7	1	163.309	249.517
1355	1	70	0	1	0	0	135	80	0	24.206	29	98.3	0	190.381	242.161
1356	1	60	1	0	0	0	120	75	0	23.0148	29	90	0	184.639	244.522
1357	2	66	0	0	1	0	145	70	0	23.5276	29	95	0	215.691	207.921
1358	1	66	0	0	0	0	155	85	0	21.9017	30	108.3	0	208.09	205.034
1360	1	72	1	0	0	1	150	90	0	35.786	29	110	0	199.004	212.669
1361	2	66	0	0	0	0	195	90	0	25.8546	27	125	0	186.803	229.132
1362	1	69	0	0	0	0	135	85	0	34.5406	29	101.7	0	194.155	235.664
1363	1	87	0	0	0	0	210	80	0		29	123.3	0	162.971	213.161
1365	2	62	0	1	0	0	145	80	0	23.2712	30	101.7	0	194.138	222.585
1367	2	78	0	0	0	0	150	90	0	24.7628	30	110	0	174.542	226.936
1368	1	70	0	1	1	1	120	80	0	25.8536	30	93.3	0	186.901	212.165
1369	1	82	0	0	0	0	175	90	0	22.6688	29	118.3	0	178.16	200.146
1370	2	59	1	1	1	0	160	100	0	22.2675	28	120	1	161.343	239.326
1371	1	69	0	0	0	0	160	90	0	27.0703	28	113.3	0	201.772	225.136
1373	1	71	0	0	0	0	180	100	0	24.9724	28	126.7	0	172.86	234.952
1377	2	68	1	0	0	0	170	1	0	29.6005	27	57.3	0	203.559	225.328
1378	1	70	0	0	0	0	145	85	0	17.6254	28	105	0	191.49	209.371
1381	1	65	0	1	1	0	130	70	1	28.68	30	90	0	173.788	217.974
1382	2	71	0	0	0	0	160	95	1	27.4671	30	116.7	0	208.184	206.312
1385	2	83	1	1	0	0	150	80	0	26.7417	30	103.3	1	186.267	223.772
1387	1	68	0	0	0	0	125	80	1	23.7332	28	95	0	174.829	229.238
1389	2	74	1	0	0	1	145	70	0	26.449	28	95	0	182.888	223.842
1395	1	66	0	0	0	0	135	75	0	33.3305	30	95	0	207.905	199.071
1396	1	90	0	0	0	0	160	80	0	22.5935	22	106.7	0	181.853	197.063
1397	2	74	0	0	0	0	140	90	0	31.7196	30	106.7	0	197.883	214.496
1398	1	60	1	0	0	0	130	70	0	36.326	29	90	0	215.027	200.323
1399	2	73	0	0	0	0	150	90	0	24.2383	30	110	0	176.327	217.966
1400	1	66	0	0	0	0	120	65	0	22.358	29	83.3	0	216.005	202.605
1401	1	78	0	0	0	0	145	75	0	28.7511	30	98.3	0	202.243	222.896
1402	1	90	0	0	0	0	160	80	0	19.0604	30	106.7	0	181.674	211.717
1403	1	62	0	0	0	0	170	95	1	29.2037	30	120	0	183.231	234.925
1407	1	99	0	0	0	0	180	100	0	23.9334	23	126.7	0	187.845	220.32
1409	1	64	0	0	0	0	155	90	0	25.4002	30	111.7	0	195.209	240.718
1410	1	59	0	1	0	0	115	70	0	26.3206	28	85	0	203.13	209.2
1411	2	61	0	1	0	0	155	85	0	26.1131	26	108.3	0	150.94	240.862
1420	1	61	0	1	0	0	170	90	0	27.8035	30	116.7	0	187.1	199.368
1424	2	61	1	1	1	0	100	70	1	21.9445	27	80	1	200.448	224.213
1428	2	70	0	1	0	0	140	90	0	24.7027	30	106.7	0	194.197	224.096
1429	1	75	0	0	0	0	150	70	0	24.7676	29	96.7	0	190.423	216.911
1431	1	66	0	0	0	0	160	80	0	33.681	29	106.7	0	204.012	229.271
1432	2	72	0	0	0	0	145	80	0	27.0079	29	101.7	0	179.727	221.695
1433	2	57	0	1	1	0	130	80	0	23.6848	30	96.7	0	185.246	238.697
1437	2	65	0	0	0	0	130	80	0	25.4694	30	96.7	0	195.894	213.801
1438	1	59	0	0	0	0	130	90	0	28.8286		103.3	0	182.053	222.054
1440	1	70	0	0	0	0	150	90	0	29.8734	30	110	0	152.696	283.804
1444	1	63	0	0	0	0	130	75	1	19.1525	28	93.3	0	209.742	233.456
1446	2	57	1	1	0	0	170	100	1	26.0802	28	123.3	1	185.588	235.194
1451	1	82	0	0	0	0	160	85	0	24.8075	29	110	0	195.335	204.335
1454	2	85	0	0	0	0	200	90	0	32.8463	30	126.7	0	182.772	233.392
1455	1	68	0	0	0	1	150	80	0	29.8647	25	103.3	0	181.976	214.699
1457	1	84	0	0	0	0	150	90	0	19.2693	30	110	0	189.862	215.193
1458	1	75	1	0	1	0	150	80	0	32.1463	24	103.3	0	186.919	214.663
1459	2	75	0	0	0	0	130	80	0	29.4421	26	96.7	0	212.523	202.101
1461	2	66	0	0	0	0	160	90	0	28.3393	27	113.3	0	200.089	222.492
1462	1	67	0	0	0	0	155	100	1	34.4552	25	118.3	0	204.913	215.062
1464	1	57	0	0	0	0	170	95	0	26.5381	30	120	0	177.497	231.276
1465	2	71	0	0	0	1	170	90	0	42.1753	28	116.7	0	192.323	235.521
1466	1	64	0	0	1	0	120	70	0	28.4933	30	86.7	0	206.873	235.656
1467	1	80	0	1	0	0	225	100	0	24.6332	30	141.7	0	198.419	214.415
1468	2	83	0	0	0	0	150	90	0	27.5809	29	110	0	186.224	218.172
1471	1	79	0	0	0	0	160	95	0	28.7991	29	116.7	0	186.453	231.282
1472	1	79	0	0	0	0	200	90	0	43.6198	25	126.7	0	153.913	249.756
1474	1	56	0	0	0	0	155	90	0	38.4397	30	111.7	0	170.999	230.17
1479	1	63	0	0	0	0	150	80	0	25.2826	29	103.3	0	217.2	203.172
1480	2	66	0	0	0	0	160	85	0	27.0247	30	110	0	186.153	210.912
1481	1	57	0	0	0	0	140	80	0	20.4467	28	100	0	152.006	238.251
1482	2	58	0	0	0	0	145	90	0	28.0205	29	108.3	0	205.062	227.58
1484	1	78	0	0	0	0	180	100	0	27.9421		126.7	0	193.299	219.366
1488	1	78	0	0	0	1	170	95	0	25.931	29	120	0	166.167	265.938
1489	2	74	0	0	0	0	150	85	0	26.5911	28	106.7	0	196.027	237.443
1490	1	70	0	0	0	0	165	85	0	22.6964	29	111.7	0	219.143	193.31
1493	2	69	1	0	0	0	180	90	0	32.1799	30	120	0	189.328	214.476
1494	1	76	0	0	0	0	145	70	0	34.6468	29	95	0	183.16	230.04
1495	2	83	0	0	0	1	180	75	0	21.3081	30	110	0	183.552	211.108
1496	1	65	1	1	0	0	130	80	0	24.1903	30	96.7	1	202.367	227.142
1497	1	76	0	0	0	0	165	80	0	23.8751	29	108.3	0	189.541	225.548
1498	2	70	0	0	0	0	130	80	1	26.613	29	96.7	0	195.458	228.679
1499	2	59	0	0	0	0	160	90	0	29.4108	27	113.3	0	201.214	206.812
1500	2	75	0	0	0	0	165	90	0	25.4327	30	115	0	185.169	218.619
1502	2	72	0	0	0	0	135	75	0	22.8665	29	95	0	187.936	228.921
1504	2	70	1	0	0	0	175	80	0	26.006	29	111.7	0	182.719	241.832
1505	2	57	1	0	0	0	125	80	1	24.3265	30	95	0	178.787	251.278
1506	1	77	0	0	0	0	165	80	0	19.2444	29	108.3	0	196.697	217.891
1507	2	78	0	0	0	0	155	75	0	30.2121	29	101.7	0	186.626	241.504
1508	2	66	0	1	0	0	135	90	0	30.1061	27	105	0	178.487	235.23
1509	2	72	0	0	0	0	155	85	0	24.1442	24	108.3	0	184.857	225.641
1512	1	60	0	0	0	0	145	85	0	39.6666	29	105	0	172.537	235.666
1513	2	69	0	0	0	0	150	80	0	25.4499	30	103.3	0	204.49	215.724
1514	1	59	0	0	0	0	150	90	0	21.0641	29	110	0	175.87	209.777
1516	1	66	1	0	0	0	185	105	1	25.5391	30	131.7	0	173.29	237.167
1517	2	75	0	0	0	0	195	100	0	26.2473	29	131.7	0	145.571	249.065
1518	1	74	1	1	0	0	150	80	0	22.1271	30	103.3	1	189.994	227.641
1519	1	60	0	0	0	0	160	100	0	36.8481	30	120	0	162.166	246.945
1522	1	75	0	0	0	1	145	70	0	26.1066	28	95	0	197.749	217.256
1523	1	64	0	0	0	0	170	90	0	38.602	29	116.7	0	229.549	241.716
1524	1	62	0	1	0	0	130	85	0	25.8645	27	100	0	188.591	225.753
1525	1	59	0	0	1	0	140	80	0	28.9419	28	100	0	178.569	199.457
1526	2	64	0	0	0	0	145	90	0	24.4226	26	108.3	0	186.796	233.741
1527	1	64	0	0	0	1	155	90	0	32.5936	29	111.7	0	197.075	225.486
1528	2	69	1	0	0	1	165	100	1	34.9174	29	121.7	0	164.935	264.827
1529	2	58	0	0	0	0	140	85	0	26.6728	27	103.3	0	183.502	235.612
1530	1	82	1	1	0	0	220	90	0	22.3703	30	133.3	1	183.673	221.705
1535	2	84	1	0	0	1	99	99	0	20.7266	30	99	0	170.689	226.159
1538	2	89	0	0	0	0	170	80	0	23.426	30	110	0	181.671	227.734
1540	1	84	0	0	0	1	140	85	0	33.5355	27	103.3	0	164.415	227.205
1541	2	83	1	0	0	0	140	80	0	26.6097	30	100	0	199.005	214.026
1543	1	68	0	0	0	0	120	70	0	25.2121	29	86.7	0	218.723	197.034
1544	2	68	0	0	0	0	140	90	0	29.1656	30	106.7	0	197.989	215.615
1545	1	69	0	0	1	0	145	85	0	25.2561	29	105	0	188.941	198.95
1546	2	71	1	1	0	0	175	85	0	28.6318	29	115	1	198.638	212.298
1547	1	61	0	0	0	1	170	85	0	28.6812	27	113.3	0	194.957	228.905
1548	2	63	0	0	0	0	165	100	0	27.5475	26	121.7	0	200.605	225.145
1549	1	70	0	0	0	0	135	70	0	26.986	28	91.7	0	179.551	219.062
1550	2	72	1	0	0	0	170	85	0	27.065	24	113.3	0	186.399	220.585
1552	2	67	0	0	0	1	180	100	0	32.8374	30	126.7	0	190.663	209.418
1553	1	60	0	0	0	1	150	85	0	43.5168	29	106.7	0	165.37	248.274
1556	1	72	0	0	0	0	160	80	0	19.3608	27	106.7	0	196.9	217.589
1559	2	60	1	1	0	0	175	90	0	23.1014	30	118.3	1	172.317	209.726
1564	2	58	1	0	0	0	125	80	0	22.6661	29	95	0	193.846	223.404
1567	1	97	0	0	0	0	125	70	0	28.5075	26	88.3	0	194.45	220.784
1568	1	66	0	0	1	0	130	80	0	26.7512	30	96.7	0	185.085	213.891
1570	1	68	0	0	0	0	180	90	0	30.12	28	120	0	167.507	238.165
1575	2	73	1	0	1	0	120	70	0	28.9659	30	86.7	0	192.175	216.763
1576	1	71	0	0	0	0	150	75	0	29.0601	28	100	0	194.105	220.092
1577	1	61	0	0	1	0	160	90	0	26.1573	29	113.3	0	200.627	196.111
1578	1	86	0	0	0	0	150	100	0	25.1986	5	116.7	0	174.617	231.37
1580	1	59	0	0	0	0	145	85	0	33.8124	29	105	0	209.551	214.99
1584	1	83	0	0	0	0	215	90	0	26.7846	29	131.7	0	183.915	248.69
1585	1	75	0	0	0	0	170	85	0	26.4202	25	113.3	0	168.705	251.43
1587	2	68	0	0	0	0	170	95	0	27.9372	29	120	0	184.391	221.252
1588	1	62	0	0	0	0	140	85	0	25.4837	29	103.3	0	160.324	231.143
1590	2	59	0	0	0	0	140	90	0	29.1881	30	106.7	0	173.995	235.207
1592	1	81	0	0	0	1	150	70	0	28.6214	29	96.7	0	176.753	223.797
1593	1	69	0	0	0	0	210	110	0	31.2128	28	143.3	0	164.383	233.697
1594	1	63	1	0	0	0	140	75	0	23.279	29	96.7	0	194.274	216.812
1595	2	76	1	0	0	0	130	70	0	23.2691	29	90	0	187.618	200.21
1599	1	75	0	0	1	0	175	80	0	24.9125	29	111.7	0	200.681	213.189
1602	1	67	1	1	0	0	145	90	0	36.7832	30	108.3	1	215.787	195.977
1603	1	74	0	0	0	0	170	80	0	18.4202	27	110	0	170.43	217.481
1605	1	57	0	0	0	0	120	80	0	19.0839	29	93.3	0	208.291	202.524
1606	1	62	0	0	0	0	130	80	1	20.751	30	96.7	0	219.382	206.414
1607	1	62	0	0	0	0	170	90	0	44.0252	29	116.7	0	176.128	228.383
1608	2	72	0	1	0	0	215	100	0	23.6408	28	138.3	0	206.529	198.6
1610	1	58	0	1	0	0	170	85	0	35.4895	29	113.3	0	188.485	226.748
1611	1	64	0	1	0	0	160	80	0	22.567	29	106.7	0	186.689	225.384
1613	1	64	0	0	0	0	140	90	0	22.7688		106.7	0	183.511	218.479
1614	2	67	1	1	0	0	130	85	0	24.0193		100	1	165.815	247.299
1617	1	82	0	0	0	0	215	100	0	30.7491	27	138.3	0	181.079	221.132
1618	2	75	0	0	0	0	155	80	0	31.9317	30	105	0	176.754	229.331
1619	1	71	0	0	0	0	145	90	0	32.7416	30	108.3	0	211.599	204.514
1620	1	83	0	0	0	0	175	90	0	29.5653	30	118.3	0	179.012	235.668
1626	2	76	0	0	0	0	170	90	0	30.4875	30	116.7	0	174.726	214.311
1627	1	70	1	0	1	0	150	80	0	24.9443	30	103.3	0	177.629	253.147
1628	1	66	0	0	0	0	150	90	0	17.7134	28	110	0	159.088	234.767
1629	1	73	0	1	0	0	115	75	0	23.0015	28	88.3	0	175.317	239.561
1633	1	60	0	0	0	0	165	95	0	30.1879	27	118.3	0	174.476	255.859
1634	1	66	1	0	1	0	175	105	0	29.5874	28	128.3	0	219.865	205.87
1636	1	73	0	0	0	0	165	80	0	22.8432	26	108.3	0	212.59	213.69
1639	1	90	0	0	0	1	140	75	0	25.6571	29	96.7	0	221.699	181.812
1641	2	83	1	0	0	0	145	80	0	25.194	30	101.7	0	167.292	258.386
1642	1	83	0	0	0	0	165	85	0	23.0574	30	111.7	0	189.347	220.878
1643	1	66	0	0	0	0	145	85	0	25	30	105	0	184.26	239.085
1644	1	83	0	0	0	0	185	80	0	18.2	29	115	0	195.316	223.499
1647	1	80	0	0	0	1	125	85		35.6098		98.3	0	199.922	213.087
1648	1	70	0	0	0	0	160	90	0	21.164	29	113.3	0	190.658	205.262
1652	1	78	0	0	0	0	190	95	0	22.3703	23	126.7	0	187.099	211.253
1653	1	79	1	1	0	0	200	80	0	24.4047	30	120	1	195.435	216.313
1655	1	68	0	0	0	0	180	100	0	28.1091	30	126.7	0	207.12	226.213
1656	2	75	1	0	1	0	160	90	0	21.988	30	113.3	0	188.93	234.739
1657	1	58	0	0	0	0	135	70	0	35.0718	30	91.7	0	204.314	235.183
1658	2	74	0	0	0	0	170	85	1	27.9727	25	113.3	0	187.913	223.323
1659	1	66	0	1	0	0	170	90	0	31.7333	24	116.7	0	187.701	248.169
1661	1	74	1	0	1	0	168	85	0	33.6485	30	112.7	0	188.994	225.087
1662	2	74	1	1	1	0	170	90	0	26.3791	29	116.7	1	197.905	240.252
1666	2	63	1	1	0	0	140	90	0	26.493	30	106.7	1	201.443	226.068
1672	2	75	1	0	0	1	165	80	0	30.7717	24	108.3	0	169.025	241.099
1673	1	78	0	0	0	0	195	90	0	20.1092	30	125	0	200.572	213.611
1675	1	68	0	0	0	0	140	80	0	35.5731	30	100	0	205.635	222.51
1676	2	69	0	0	0	0	140	85	0	30.9179	29	103.3	0	185.678	251.31
1679	2	85	1	0	0	0	135	70	1	26.1689		91.7	0	194.971	239.312
1684	2	69	0	0	0	0	165	90	0	26.4262	29	115	0	186.202	217.631
1685	1	81	0	0	0	0	185	80	0	22.0901	30	115	0	191.713	213.531
1687	1	75	0	0	0	0	170	80	1		29	110	0	186.547	238.365
1688	1	78	0	0	0	0	170	90	0	28.8587	28	116.7	0	163.229	246.179
1692	1	68	0	0	0	0	150	80	0		27	103.3	0	176.176	226.313
1693	2	67	0	0	0	0	170	95	0	24.4541	29	120	0	167.134	244.601
1695	1	76	0	0	0	0	160	90	0	28.4703	29	113.3	0	172.782	260.326
1699	1	68	0	0	0	1	110	70	0	26.732	30	83.3	0	187.756	221.609
1700	1	56	0	0	1	0	145	90	0	31.9432	28	108.3	0	166.887	244.489
1702	2	82	0	0	0	0	130	70	0	30.114	29	90	0	208.377	194.157
1703	1	75	0	0	0	0	140	70	0	20.0526	29	93.3	0	200.433	222.197
1704	2	67	1	0	0	0	135	5	0	28.0899	29	48.3	0	208.302	204.549
1706	1	78	0	0	0	0	170	80	0	24.1007	26	110	0	176.312	207.707
1709	1	73	0	0	0	0	205	90	0	25.0447	29	128.3	0	189.063	232.953
1715	2	71	0	0	0	0	165	95	1	20.5516	30	118.3	0	164.339	243.882
1716	1	76	0	0	1	0	180	85	0	26.7351	30	116.7	0	191.081	213.039
1719	2	64	0	0	0	0	150	80	0		28	103.3	0	191.995	231.448
1721	1	62	0	0	1	0	150	95	0		25	113.3	0	185.971	229.567
1722	2	58	0	1	0	0	175	110	0	27.1998	25	131.7	0	164.023	235.979
1723	1	71	1	0	0	0	140	70	1	27.0085	25	93.3	0	199.488	219.803
1724	1	72	0	0	0	0	175	90	0	24.1875	30	118.3	0	185.968	189.773
1725	2	72	0	0	0	1	175	90	0	26.9983	30	118.3	0	168.12	241.001
1728	1	72	0	1	0	0	135	85	0	31.9897	30	101.7	0	172.32	223.225
1731	1	73	0	0	0	0	165	95	1	27.4195	29	118.3	0	193.388	239.47
1732	2	77	0	0	1	0	155	80	0	25.2941	27	105	0	211.235	216.182
1733	2	63	0	0	0	0	155	100	0	23.1563	29	118.3	0	164.143	213.975
1735	1	74	0	0	0	1	190	90	0	19.7888	30	123.3	0	196.968	236.375
1736	2	77	0	0	0	1	150	90	0	32.3928	29	110	0	202.254	212.061
1740	1	90	0	0	0	0	175	105	0	32.3884		128.3	0	198.506	189.718
1742	2	74	1	0	0	0	160	90	0	24.0697	30	113.3	0	180.832	258.935
1747	2	71	1	1	0	0	110	65	0	26.396	30	80	1	196.562	226.888
1748	1	59	0	0	0	0	105	70	0	27.8866	28	81.7	0	210.805	205.276
1749	2	62	0	0	0	0	100	70	0	26.7599	30	80	0	205.595	212.933
1750	2	73	0	0	0	1	180	105	0	33.0235	28	130	0	209.688	211.206
1753	1	88	0	0	0	0	145	80	0	24.4455	15	101.7	0	189.528	219.441
1759	2	73	1	0	0	1	135	75	0	28.1525	27	95	0	194.981	215.188
1761	1	61	0	0	0	0	160	90	0	39.3871	30	113.3	0	186.069	230.361
1766	1	57	0	0	0	0	105	60	0	17.2995	29	75	0	204.298	210.619
1767	1	89	0		0	1	150	85	0	28.5216	28	106.7		209.094	186.402
1768	2	86	0	0	0	0	150	100	0	21.3302	27	116.7	0	197.474	205.623
1769	2	74	1	0	0	0	140	85	0		29	103.3	0	192.53	217.375
1770	1	74	0	0	0	0	160	100	0	26.3551	27	120	0	171.835	229.317
1772	2	75	1	0	0	0	135	70	0	26.6867	29	91.7	0	208.008	194.826
1773	2	59	1	1	0	1	145	100	0	33.6067	30	115	1	178.839	238.966
1776	1	84	1	1	0	1	155	80	0	29.0927	21	105	1	202.4	202.426
1778	1	62	1	1	0	0	175	110	0	39.2685	29	131.7	1	164.341	252.713
1782	2	82	1	0	0	0	165	90	0	29.2634	30	115	0	162.418	221.161
1783	1	69	0	0	1	0	145	80	0	27.0552	29	101.7	0	191.794	234.372
1785	1	69	0	0	1	0	145	80	0	30.5642	29	101.7	0	189.197	224.297
1788	1	86	0	0	0	0	195	95	0	20.3125	28	128.3	0	209.36	199.69
1791	1	54	0	0	0	0	135	90	1	27.3354	26	105	0	181.815	222.127
1793	1	73	0	0	0	1	210	110	0	25.7694	30	143.3	0	184.129	218.779
1795	1	67	0	0	0	0	150	90	0	28.5075	30	110	0	187.276	207.63
1797	1	74	0	0	0	0	130	80	0	27.2222	29	96.7	0	211.848	189.081
1799	1	69	0	0	0	0	120	80	1	23.178	26	93.3	0	182.619	208.598
1800	1	67	0	0	0	0	170	100	0	35.208	30	123.3	0	177.882	254.968
1804	1	55	0	1	1	0	155	80	1	23.1819	30	105	0	220.203	197.632
1805	2	61	1	0	0	0	130	80	0	28.0258	28	96.7	0	181.23	229.796
1809	1	83	0	1	1	0	145	80	1	19.1045	30	101.7	0	162.163	244.679
1810	2	74	0	0	0	0	160	85	0	26.9949	29	110	0	194.854	224.978
1811	1	70	1	1	1	0	135	75	0	27.5851	28	95	1	202.474	210.572
1812	1	84	0	0	0	0	155	90	0	22.4444	25	111.7	0	202.9	216.848
1813	2	67	1	1	0	1	165	90	0	32.0011	27	115	1	199.806	224.581
1817	2	66	1	0	0	0	140	80	0	23.6065	27	100	0	169.188	231.297
1819	1	71	0	0	0	0	160	105	0	35.5447	27	123.3	0	180.915	241.479
1820	1	60	0	0	0	1	155	90	0	22.6806	28	111.7	0	174.485	251.986
1822	2	80	0	0	0	0	185	75	0	24.8789	26	111.7	0	200.908	200.154
1823	2	57	0	0	0	0	130	80	0	25.5158	30	96.7	0	180.781	230.525
1824	1	59	0		0	0	150	100	0	31.022	30	116.7		196.236	235.986
1825	2	55	0	0	0	0	150	100	0	33.2515	28	116.7	0	183.553	232.81
1826	2	65	0	0	0	0	165	100	0	26.6612	25	121.7	0	182.74	219.549
1827	2	59	1	0	0	0	165	90	0	30.3561	29	115	0	172.622	241.596
1829	1	61	0	0	0	0	170	80	0	36.1988	30	110	0	185.944	225.65
1830	2	65	0	0	0	0	170	90	0	27.676	30	116.7	0	200.497	223.518
1831	1	57	0	0	0	0	150	80	0	25.5524	29	103.3	0	188.773	209.929
1832	2	59	0	0	0	0	180	80	0	26.8469	27	113.3	0	181.846	222.006
1834	1	63	0	0	0	0	170	80	0	31.4256	29	110	0	187.782	237.901
1835	1	69	0	0	0	0	150	75	1	21.7641	28	100	0	181.831	249.859
1836	1	59	0	0	0	0	120	80	0	24.1106	29	93.3	0	162.41	241.25
1837	2	62	0	0	0	0	130	75	0	23.2093	29	93.3	0	182.947	226.472
1838	1	77	0	0	1	0	135	80	0	29.1505	30	98.3	0	182.908	256.667
1839	2	65	1	0	0	0	160	90	0	30.0162	30	113.3	0	186.797	235.402
1843	2	61	0	0	0	0	130	80	0	23.2494	29	96.7	0	189.65	222.561
1844	2	66	1	1	0	0	135	80	0	23.1525	29	98.3	1	168.16	265.776
1845	1	72	1	0	0	0	110	60	1	27.6398	28	76.7	0	201.454	223.835
1847	1	85	0	0	0	1	165	75	0	27.6566	29	105	0	189.944	210.266
1848	1	65	1	0	1	0	140	75	0	32.1748	28	96.7	0	170.935	250.496
1849	1	75	0	0	0	0	160	100	0	19.3879	27	120	0	221.412	177.22
1851	1	55	0	0	0	0	135	85	0	24.8588	30	101.7	0	209.359	199.673
1852	2	55	0	0	0	0	135	80	0	24.6978	28	98.3	0	206.033	211.843
1853	2	86	0	0	0	0	140	90	0	28.6856	30	106.7	0	194.522	224.318
1858	1	71	0	0	0	0	165	85	0	37.5237	27	111.7	0	210.645	201.182
1859	2	88	0	0	0	0	135	80	0	29.227	29	98.3	0	210.568	198.968
1861	1	55	0	0	0	0	130	85	1	28.99	30	100	0	199.799	216.467
1862	2	74	0	0	0	0	150	90	0	26.8432	30	110	0	169.303	225.141
1863	2	60	0	0	0	1	140	70	0	25.7988	29	93.3	0	197.52	230.133
1866	1	62	0	0	0	0	170	90	0	33.6305	30	116.7	0	208.554	194.388
1867	2	66	0	0	1	0	160	90	0	30.1607	29	113.3	0	186.959	260.197
1868	2	80	1	0	1	0	155	80	0	26.6004	29	105	0	169.539	245.013
1870	1	60	1	0	0	0	110	80	0	29.8793	30	90	0	196.049	230.192
1871	1	74	0	0	0	0	165	75	0	29.3869	23	105	0	202.614	215.796
1872	2	76	0	0	0	0	135	90	0	26.7093	19	105	0	190.226	217.858
1873	1	57	0	0	0	0	175	115	0	34.2086	30	135	0	185.248	246.155
1876	1	73	0	0	0	0	140	70	0	19.23	30	93.3	0	185.756	205.797
1881	1	69	0	0	0	0	130	80	0	22.3268	29	96.7	0	177.904	237.813
1883	1	72	1	0	0	0	220	120	0	28.653	26	153.3	0	188.5	223.365
1885	2	67	1	0	0	0	165	90	0	30.5937	28	115	0	174.769	239.349
1886	1	69	0	0	0	0	155	90	0	29.129	30	111.7	0	188.665	220.645
1887	2	86	0	0	0	0	150	90	0	25.0078	26	110	0	197.032	191.292
1888	2	72	1	0	0	0	180	100	0	30.5544	25	126.7	0	179.259	256.717
1894	2	64	0	0	0	0	175	105	0	33.9198	30	128.3	0	180.093	220.226
1896	1	62	0	0	0	0	150	90	0	26.7698	29	110	0	189.466	228.126
1897	2	63	0	0	0	0	125	70	1	20.6046	28	88.3	0	163.165	241.422
1899	2	56	0	0	1	0	130	80	0	29.1331	30	96.7	0	186.313	248.378
1900	1	63	0	0	0	0	160	80	0	28.3598	30	106.7	0	190.545	205.836
1901	1	60	0	0	0	0	120	85	0	31.6443	30	96.7	0	187.935	228.701
1902	2	62	0	0	0	0	120	75	0	29.3199	28	90	0	214.637	198.047
1903	2	63	1	1	1	0	150	90	0	34.5153	30	110	1	176.948	220.76
1911	2	59	0	0	0	0	135	85	0	26.0821	30	101.7	0	180.817	251.348
1912	1	61	0	0	1	1	130	90	0	26.531	30	103.3	0	189.996	230.581
1916	2	55	1	0	0	0	140	85	0	24.7845	29	103.3	0	191.34	211.87
1917	2	63	1	0	0	0	110	70	0	37.9181	26	83.3	0	196.5	210.25
1918	1	78	1	0	1	0	155	85	0	32.6134	30	108.3	0	205.946	199.615
1920	2	59	0	0	0	0	135	80	0	28.4714	30	98.3	0	190.815	228.97
1921	2	68	1	1	0	0	145	95	0	26.8817	30	111.7	1	175.924	241.231
1924	2	63	0	0	0	0	190	90	0	29.9391	24	123.3	0	187.841	240.034
1925	1	84	0	0	0	0	200	80	0	33.2476	25	120	0	204.212	232.223
1927	1	60	0	0	1	0	130	70	0	24.3211	30	90	0	201.623	209.441
1928	2	57	0	0	0	0	125	85	0	25.5922	28	98.3	0	174.379	255.857
1936	1	58	0	0	0	0	125	85	0	28.125	30	98.3	0	177.09	231.599
1937	2	66	0	0	0	0	160	90	0	24.1719	28	113.3	0	173.256	237.224
1938	1	73	0	0	0	0	160	90	0	27.3716	29	113.3	0	190.286	212.177
1939	1	60	0	0	0	0	135	90	0	21.1184	29	105	0	183.965	226.517
1945	1	61	0	0	0	0	170	90	0	22.4635	29	116.7	0	195.797	225.03
1950	1	65	0	0	1	0	165	85	1	23.7376	29	111.7	0	187.323	234.08
1952	1	81	0	0	0	0	160	80	0	33.705	30	106.7	0	210.265	220.202
1953	2	83	0	0	0	0	130	85	0	20.7797	27	100	0	167.244	246.91
1954	1	63	0	0	0	0	160	90	0	29.8663	27	113.3	0	187.579	195.858
1955	2	65	0	0	0	1	190	90	0	27.8076	20	123.3	0	203.178	218.788
1958	1	79	0	0	0	0	110	70	0	27.8906	28	83.3	0	175.668	244.017
1959	2	61	0	0	0	0	165	110	1	28.4086	30	128.3	0	177.242	255.012
1964	1	61	0	0	0	0	140	75	0	32.8824	29	96.7	0	196.74	231.374
1965	2	69	0	0	0	0	145	70	0	23.768	30	95	0	189.265	212.632
1966	2	79	0	0	0	0	170	85	0	25.0681	28	113.3	0	188.159	223.827
1968	1	61	1	0	1	1	140	80	0	29.1407	25	100	0	175.786	233.438
1969	2	65	1	0	0	0	150	90	0	26.483	28	110	0	170.41	238.036
1970	1	71	0	0	0	0	155	90	0	45.2407	29	111.7	0	184.722	221.894
1973	2	78	1	1	0	0	160	80	0	29.685	27	106.7	1	169.934	209.294
1974	2	77	0	0	0	0	150	80	0	26.0023	26	103.3	0	181.837	211.197
1975	2	82	0	0	0	0	170	80	1	25.5593	29	110	0	188.646	231.432
1976	1	62	0	0	0	0	130	80	1	22.244	28	96.7	0	220.825	216.615
1977	1	66	0	0	0	0	155	90	0	32.8731	27	111.7	0	189.308	217.432
1978	2	75	0	0	0	0	145	90	0	24.5008	27	108.3	0	169.304	257.957
1981	1	64	0	0	0	1	140	80	0	29.5653	29	100	0	193.184	213.216
1982	2	70	1	0	0	0	140	70	0	31.5178	29	93.3	0	183.299	236.957
1983	2	58	0	0	0	0	155	90	0	26.6234	30	111.7	0	160.659	240.578
1987	2	76	0	0	0	0	145	80	0	30.1321	29	101.7	0	197.698	210.098
1988	1	76	1	0	0	0	170	90	0	40.1709	27	116.7	0	200.048	224.009
1989	2	85	0	0	0	0	140	90	0	27.1524	29	106.7	0	192.289	207.832
1990	1	71	1	0	0	0	135	90	0	27.5492	29	105	0	194.51	192.342
1995	2	66	0	0	0	0	120	85	0	23.6893	29	96.7	0	177.718	233.192
1996	1	69	0	0	0	0	180	105	0	23.2851	26	130	0	180.456	229.795
1999	1	59	1	1	0	0	155	100	0	41.3151	28	118.3	1	191.728	222.071
2132	2	77	0	0	0	0	150	90	0	26.2828	21	110	0	180.406	224.456
2137	1	69	0	0	0	0	145	85	0	24.6097	30	105	0	179.204	215.283
2138	2	78	0	0	0	0	130	70	0	23.841	30	90	0	165.919	224.956
2141	1	90	0	0	0	0	235	70	0	25.4891	25	125	0	175.82	211.332
2142	1	86	0	0	0	0	140	90	0	23.1465	28	106.7	0	147.187	255.29
2144	1	63	0	0	1	0	150	90	1	26.8541	30	110	0	178.734	227.084
2149	2	68	0	0	0	0	160	85	0	27.2272	28	110	0	183.723	239.027
2150	2	73	1	1	0	0	130	85	1	17.0915	21	100	1	170.727	234.555
2151	1	68	0	0	0	0	140	85	0	24.6257	28	103.3	0	195.188	202.089
2156	1	63	1	1	1	0	110	70	0	23.1225	30	83.3	1	195.221	212.07
2161	2	87	0	0	0	0							0	206.65	204.656
2162	2	65	0	0	0	0	155	80	0	27.9322	29	105	0	192.992	211.923
2163	2	79	1	1	0	0	165	85	0	28.6755	29	111.7	1	178.729	228.533
2164	1	75	0	0	0	0	120	80	0	21.0459	30	93.3	0	187.814	234.543
2169	2	74	1	0	0	0	140	90	0	33.7046	30	106.7	0	161.289	247.634
2170	1	63	0	0	0	0	160	100	0	27.9217	29	120	0	166.861	247.393
2171	1	75	0	0	0	0	150	70	0	24.204	25	96.7	0	167.465	232.511
2175	1	66	0	1	0	0	160	90	0	23.4221	26	113.3	0	207.959	209.745
2179	2	70	0	0	0	0	160	85	0	30.3818	29	110	0	175.859	222.151
2181	1	60	0	0	0	0	150	90	0	35.8889	28	110	0	175.488	255.299
2184	1	59	0	0	0	0	120	75	0	28.6912	24	90	0	197.088	220.201
2193	1	80	0	0	0	0	150	90	0	24.8889	30	110	0	169.003	230.518
2200	2	57	1	1	0	0	140	90	0	31.2954	29	106.7	1	187.537	252.756
2202	1	75	0	1	0	0	140	80	0	29.2912		100	0	184.254	232.205
2203	1	64	0	0	0	0	135	85	0	34.2787	28	101.7	0	174.124	219.749
2204	1	56	1	1	0	0	140	90	0	23.3125	28	106.7	1	180.463	212.585
2206	1	66	0	0	1	0	165	105	0	42.9363	29	125	0	186.666	219.804
2209	2	60	1	0	0	1	140	100	0	31.2314	29	113.3	0	194.162	221.915
2211	1	59	0	0	0	1	125	70	0	32.4955	30	88.3	0	227.257	218.238
2214	1	79	0	0	0	0	170	80	0	21.4538	23	110	0	177.51	234.804
2216	2	77	0	0	0	0	145	80	0	24.8118	29	101.7	0	186.576	226.772
2217	1	71	0	1	0	0	145	80	0	28.1985		101.7	0	211.073	217.281
2218	1	82	0	0	0	1	150	85	0	27.1646	29	106.7	0	183.86	242.094
2222	2	64	0	0	0	0	120	80	0	32.0881	30	93.3	0	182.17	231.577
2223	2	56	0	0	0	0	105	70	0	24.0238	30	81.7	0	187.05	209.963
2224	2	59	0	0	0	0	170	95	0	28.4703	27	120	0	190.008	225.912
2227	2	64	1	1	0	0	160	110	0	25.4986	24	126.7	1	176.822	216.896
2228	1	63	0	0	0	0	130	100	0	18.2551	27	110	0	199.424	213.138
2234	2	72	0	0	0	0	195	80	0	26.1111	30	118.3	0	191.836	212.69
2239	2	69	1	0	0	0	170	90	0	28.7842	28	116.7	0	191.086	222.393
2241	2	66	0	0	0	0	120	75	0	27.6016	30	90	0	187.639	234.055
2242	1	60	0	0	0	0	150	85	0	29.6639	27	106.7	0	184.634	219.585
2243	2	60	1	1	0	0	130	90	0	23.9293	30	103.3	1	170.039	234.096
2244	2	69	1	1	0	0	125	75	0	19.91	28	91.7	1	181.213	216.493
2245	1	88	0	0	0	0	185	90	0	19.313	29	121.7	0	154.879	212.521
2246	2	58	0	0	0	0	175	100	1	29.0159	29	125	0	186.672	227.17
2247	2	75	0	0	1	0	150	90	0	30.863	26	110	0	193.647	214.952
2248	1	67	0	0	0	0	120	80	1	25.924	29	93.3	0	215.087	197.256
2252	1	58	0	0	0	0	130	80	0	21.2043	30	96.7	0	188.132	223.54
2255	2	65	0	0	0	1	140	75	0	34.1348	30	96.7	0	181.921	239.203
2257	1	69	0	0	0	1	175	95	0	34.9034	29	121.7	0	187.927	230.373
2260	2	55	0	1	0	0	125	85	0	25.8822	29	98.3	0	171.637	228.567
2261	2	60	0	0	0	0							0	173.543	234.096
2265	1	56	1	1	0	0	115	70	1	24.0461	29	85	1	213.557	201.062
2266	2	58	1	0	1	0	115	85	0	23.2191	28	95	0	185.7	194.971
2272	2	60	1	0	0	0	135	90	0	25.1205	28	105	0	193.606	213.672
2273	1	60	0	0	0	0	125	85	0	30.1758	24	98.3	0	184.554	233.089
2275	1	69	0	0	0	0	160	80	0	26.4641	29	106.7	0	186.454	220.51
2280	2	57	1	0	0	0	170	90	0	29.9102	29	116.7	0	161.724	228.081
2288	1	63	0	0	0	0	120	80	1	24.0625		93.3	0	193.053	246.973
2292	1	74	0	0	1	0	130	75	0	28.9261	28	93.3	0	198.876	223.084
2296	1	56	1	1	0	0	145	95	0	28.1822	30	111.7	1	213.332	205.001
2297	1	57	0	0	0	0	140	80	0	33.1361	29	100	0	214.747	233.734
2298	1	78	0	0	0	0	160	100	0	31.7086	29	120	0	175.213	209.654
2301	2	61	0	1	1	0	145	90	0	26.4645	30	108.3	0	170.518	243.784
2304	1	57	0	0	0	0	150	90	0	27.4295	30	110	0	193.003	220.752
2306	2	58	1	1	0	0	135	90	1	24.9702	29	105	1	133.365	326.652
2310	1	66	0	1	0	0	165	95	0	28.683	24	118.3	0	203.21	229.569
2311	1	62	0	0	0	1	155	90	0	34.4571	29	111.7	0	194.222	215.288
2313	1	66	0	1	0	0	175	100	1	24.6275	30	125	0	188.786	201.715
2314	1	56	0	0	0	1	150	85	0	26.3996	29	106.7	0	199.772	220.848
2317	1	65	0	0	0	0	150	80	0	30.6842	29	103.3	0	191.506	233.123
2320	1	63	0	0	0	0	120	70	1	24.7006	28	86.7	0	188.746	228.723
2321	2	70	0	0	0	0	150	70	0	23.8535	29	96.7	0	208.894	222.145
2322	1	68	0	0	0	0	160	80	0	32.7109	30	106.7	0	165.97	266.168
2325	1	79	0	0	0	0	150	80	0	25.4813	28	103.3	0	186.046	223.153
2326	2	64	0	0	0	0	155	100	0	28.2932	28	118.3	0	152.896	258.664
2327	2	71	0	0	0	0	140	80	0	24.3124	25	100	0	166.113	270.881
2329	2	67	1	0	0	1	190	105	0	30.4448	30	133.3	0	166.856	243.824
2332	2	58	0	0	1	0	115	70	0	22.5219	26	85	0	190.915	243.536
2340	2	65	1	0	0	1	140	80	1	30.2048	27	100	0	171.662	224.595
2343	1	58	0	0	0	0	145	85	0	23.1345	29	105	0	174.954	239.791
2352	1	60	0	0	0	0	135	85	1	26.9686	27	101.7	0	197.912	222.7
2356	1	71	1	0	0	0	150	100	0	28.8824	29	116.7	0	192.637	225.401
2362	1	55	0	0	0	0	125	85	0	26.424	28	98.3	0	217.374	221.233
2363	2	59	1	0	1	0	130	90	0	29.6495	30	103.3	0	180.428	250.56
2365	2	57	0	1	0	0	140	90	1	26.5015	30	106.7	0	191.065	232.214
2367	2	67	0	0	0	0	130	90	0	27.4567	29	103.3	0	185.978	225.491
2368	1	64	0	0	0	0	150	100	0	36.4844	29	116.7	0	194.219	215.205
2371	1	78	0	0	0	0	125	80	0	26.1023	28	95	0	199.067	217.041
2388	1	57	0	0	0	0	130	80	0	28.7172	20	96.7	0	180.436	220.444
2395	2	72	1	1	0	0	150	80	1	25.2418	28	103.3	1	176.217	222.881
2396	1	66	0	0	0	1	140	80	0	27.2122	28	100	0	191.942	228.932
2397	2	65	0	0	0	1	135	90	0	26.7667	30	105	0	200.811	211.326
2398	2	60	1	0	0	0	130	90	0	39.5054	29	103.3	0	212.657	212.905
2399	2	59	1	0	0	0	130	95	0	29.6189	30	106.7	0	196.351	210.216
2400	1	55	0	0	0	0	165	90	0	27.3427	30	115	0	180.591	218.512
2402	1	79	1	0	1	0	135	65	0	24.2773	25	88.3	0	181.312	225.722
2403	1	58	0	0	0	0	115	60	0	26.4453	30	78.3	0	200.861	230.476
2404	2	56	1	1	1	0	150	100	0	29.1358	29	116.7	1	197.857	207.65
2409	1	73	0	0	0	1	185	85	0	37.5371	28	118.3	0	204.967	222.082
2410	2	83	0	0	0	0	135	70	0	27.9781	19	91.7	0	186.266	249.812
2413	1	63	1	0	0	0	160	110		32.329	29	126.7	0	182.419	241.489
2416	2	72	0	0	0	0	200	95	0	35.3363	24	130	0	192.785	200.521
2423	1	74	0	0	0	0	125	75	0	26.8059	28	91.7	0	167.258	232.857
2430	2	74	0	0	0	0	150	90	0	22.9026	27	110	0	193.801	238.166
2431	2	76	0	0	0	0	155	80	0	26.541	27	105	0	186.977	235.75
2432	2	60	0	0	0	0	140	90	0	23.5265	26	106.7	0	192.201	218.491
2433	1	58	0	0	0	0	125	80	0	24.8838	29	95	0	172.01	246.563
2437	2	65	0	0	0	0	160	100	0	25.9137	27	120	0	182.36	233.114
2443	1	68	1	0	0	1	150	80	0	24.6975	28	103.3	0	194.172	207.17
2444	2	61	1	0	1	1	155	90	1	35.2976	29	111.7	0	181.662	228.687
2446	1	61	0	0	0	0	125	90	0	34.5675	27	101.7	0	198.829	218.165
2453	1	66	0	0	0	0	150	90	0	23.2908	30	110	0	194.902	227.656
2454	2	62	1	0	0	0	200	110	1	23.739		140	0	173.491	238
2461	2	66	0	0	0	0	130	80	0	25.0463	29	96.7	0	189.993	222.579
2465	2	67	1	0	0	0	155	70	0	30.9262	27	98.3	0	161.161	250.755
2466	1	73	0	1	0	0	150	80	0	26.8079	27	103.3	0	188.2	211.923
2467	1	89	1	0	0	0	170	90	1	25.2611	28	116.7	0	182.257	237.411
2472	2	74	1	1	0	0	135	80	0	29.3848	28	98.3	1	185.044	218.305
2473	1	74	0	0	0	0	120	80	0	22.348	30	93.3	0	174.836	251.032
2479	2	89	0	0	0	0	155	85	0	25.0379	24	108.3	0	194.59	236.943
2481	1	62	0	0	0	0	135	85	0	33.7982	29	101.7	0	201.595	208.679
2482	2	84	1	0	0	0	155	90	0	29.5333	29	111.7	0	160.971	225.413
2483	2	56	0	0	0	0	130	80	0	29.453	24	96.7	0	183.508	223.489
2488	1	64	0	0	0	0	230	110	0	24.7567	30	150	0	184.888	238.638
2489	1	57	1	0	1	0	140	85	0	30.9185	30	103.3	0	183.789	230.783
2496	2	61	0	0	0	0	115	75	0	23.5925	29	88.3	0	195.963	212.262
2497	1	79	1	1	0	0	170	80	0	24.4975	29	110	1	202.228	215.36
2499	2	84	1	0	0	0	120	75	0	20.0076	28	90	0	164.925	229.759
2506	1	65	0	0	0	0	135	90	0	23.2422	30	105	0	219.695	203.177
2507	2	66	1	0	0	0	155	80	0	19.5453	30	105	0	169.184	252.681
2513	1	65	0	0	0	1	130	80	0	18.8876	30	96.7	0	182.381	223.186
2514	2	71	0	0	0	0	130	70	0	26.2467	30	90	0	179.21	196.903
2515	1	77	0	0	0	0	150	85	0	28.4981	24	106.7	0	176.544	242.951
2516	2	72	1	1	0	0	130	90	0	26.9113	27	103.3	1	228.529	197.62
2521	2	75	0	0	0	0	145	85	0	26.9271	30	105	0	167.325	227.4
2527	2	63	0	0	0	0	150	90	0	26.3251	30	110	0	197.385	222.337
2531	1	56	1	1	0	0	140	85	0	27.9117	29	103.3	1	180.168	234.805
2534	1	75	0	0	0	0	165	90	0	17.1407	29	115	0	204.087	252.006
2539	1	70	0	0	0	0	160	90	1	19.9022	27	113.3	0	182.298	224.97
2540	2	68	0	0	0	0	165	105	1	27.5762	26	125	0	206.006	211.758
2556	1	85	0	0	0	0	145	75	1	18.441	30	98.3	0	178.186	243.107
2560	2	69	1	1	0	1	130	70	0	29.2005	25	90	1	193.855	205.641
2562	1	65	0	0	0	0	140	80	1	25.4313	30	100	0	226.7	208.401
2564	1	67	0	0	0	0	140	80	0	25.3718	30	100	0	185.524	227.98
2570	2	62	1	1	0	1	135	75	0	25.4568	25	95	1	160.274	247.71
2574	1	77	0	0	1	0	155	85	0	22.4609	30	108.3	0	195.312	224.712
2575	2	79	0	0	0	0	160	80	0	25.2092	28	106.7	0	186.083	230.802
2577	1	77	0	0	0	0	120	65	0	30.7286	27	83.3	0	205.149	203.111
2579	1	64	0	0	0	0	145	85	0	28.4904	27	105	0	186.37	237.014
2580	1	67	0	0	0	0	115	75	0	32.2376	30	88.3	0	190.775	235.897
2581	2	63	0	0	0	0	150	90	0	33.2621	30	110	0	177.318	225.846
2585	2	60	0	0	0	0	110	80	0	29.7436	30	90	0	196.888	195.342
2586	1	64	1	0	0	0	150	90	0	27.7275	27	110	0	174.99	232.741
2602	2	63	1	0	0	1	140	90	1	24.423	29	106.7	0	153.527	218.201
2603	2	74	1	0	0	0	170	100	0	27.4399	29	123.3	0	150.835	247.67
2612	2	75	0	1	0	0	140	80	0	25.9259	28	100	0	195.31	213.968
2615	2	72	0	0	1	1	125	70	0	36.1351	27	88.3	0	159.965	251.951
2616	1	71	0	0	0	1	180	100	0	28.9256	19	126.7	0	175.858	241.366
2618	1	58	0	0	0	0	150	90	0	30.076	29	110	0	184.118	232.636
2626	1	82	1	1	0	0	150	70	0	21.7578	30	96.7	1	197.607	219.384
2627	1	87	0	0	0	0	150	85	0	27.2988	24	106.7	0	194.952	224.311
2629	2	85	1	0	0	0	165	70	0	25.5809	27	101.7	0	192.672	220.214
2630	1	61	0	0	0	0	145	90	0	25.1821	30	108.3	0	182.774	259.852
2632	2	71	0	0	1	0	135	75	0	21.412	30	95	0	202.708	217.213
2637	1	66	0	1	0	1	160	80	1	24.918	26	106.7	0	188.298	234.307
2640	1	64	0	0	0	0	155	85	0	31.2498	27	108.3	0	163.381	248.249
2642	1	77	1	1	1	0	140	80	0	31.3251	29	100	1	201.097	220.843
2644	2	73	0	0	0	0	145	85	0	34.3188	29	105	0	202.086	227.585
2647	2	62	0	0	0	1	145	90	0	27.5859	29	108.3	0	192.187	227.377
2649	2	74	0	0	0	0	125	80	0	27.7826	28	95	0	177.828	241.388
2652	2	67	0	0	0	0	180	100	0	26.8414	30	126.7	0	177.412	231.349
2653	1	55	1	1	1	0	130	85	0	27.7836	29	100	1	197.431	204.114
2658	2	71	1	0	0	1	140	80	0	26.6065	27	100	0	185.25	230.278
2676	1	65	1	0	0	0	145	90	1	24.9275		108.3	0	171.942	245.156
2683	1	79	0	0	0	0	160	80	0	24.5196	29	106.7	0	212.621	180.02
2684	1	70	0	0	0	0	170	80	0	25.124		110	0	173.538	228.838
2687	2	82	0	0	0	0	145	80	0	24.093	25	101.7	0	176.301	253.524
2688	1	66	0	0	0	0	110	80	0	24.5355	30	90	0	181.008	244.018
2690	1	61	0	0	0	0	110	70	0	24.8585	27	83.3	0	173.026	253.038
3001	2	73	1	1	0	0	160	100	0	29.5121	29	120	1	164.12	214.355
3002	2	66	1	0		0	145	85	0	21.3228	25	105	0	181.387	229.564
3004	1	65	0	0	0	1	165	90	0	39.8761	27	115	0	223.404	200.656
3007	2	63	0	0	0	0	140	90	0	32.5253	29	106.7	0	182.273	224.226
3008	1	61	0	0	0	0	150	90	0	30.4272	29	110	0	192.033	232.326
3009	1	63	1	1	1	0	125	80	1	20.4019	28	95	1	204.606	215.829
3010	1	62	0	1	0	0	145	90	0	21.7885	29	108.3	0	176.931	214.914
3011	1	67	1	0	0	0	155	90	0	18.036	30	111.7	0	198.75	223.245
3012	1	67	1	0	0	0	150	90	0	36.8539	30	110	0	199.538	228.254
3013	2	76	0	0	0	0	140	75	0	27.7319	22	96.7	0	189.452	231.751
3015	2	71	0	0	0	0	175	95	0	22.004	29	121.7	0	151.333	196.075
3016	2	73	0	0	0	0	170	90	0	28.1519	30	116.7	0	163.916	238.354
3017	1	68	0	0	0	0	140	90	0	30.0634	30	106.7	0	194.297	216.806
3018	1	73	1	0	0	0	150	100	0	35.4002	30	116.7	0	160.306	224.158
3020	1	71	0	0	0	0	130	80	0	33.5793	29	96.7	0	175.558	228.382
3024	1	90	0	0	0	0	140	80	0	21.4573	30	100	0	195.335	209.191
3025	2	76	1	0	1	0	140	85	0	21.3226	23	103.3	0	177.3	240.981
3026	2	61	0	0	0	0	140	85	0	28.3613	28	103.3	0	203.879	227.648
3027	2	77	1	0	0	1	170	100	1	26.9137	28	123.3	0	184.083	230.821
3028	1	76	0	0	0	0	150	90	0	40.339	28	110	0	191.914	223.472
3029	1	79	0	0	1	0	130	90	0	23.4894	29	103.3	0	190.069	240.221
3030	2	82	1	1	0	0	130	80	0	27.3556	22	96.7	1	177.666	225.633
3031	1	59	0	0	1	0	120	85	1	26.7277	29	96.7	0	196.515	217.707
3035	1	67	0	0	0	0	130	90	0	29.7153	30	103.3	0	182.838	233.348
3041	2	76	1	0	0	0	130	90	0	30.6761	27	103.3	0	161.058	250.513
3043	1	76	0	0	0	0	170	85	0	20.5473	23	113.3	0	194.783	201.162
3044	1	76	0	0	0	0	180	90	0	20.5334	30	120	0	188.432	216.922
3048	1	71	0	0	0	0	130	70	0	23.5418	30	90	0	197.302	233.952
3049	1	85	0	0	0	0			0	27.1479	27		0	191.634	241.706
3050	2	82	1	1	0	0	150	80	0	23.3408	27	103.3	1	187.657	208.349
3051	2	66	1	1	1	0	135	90	0	33.3322	30	105	1	158.055	232.79
3052	1	60	0	0	0	0	160	90	0	32.0312	30	113.3	0	183.044	231.323
3053	1	60	0	0	1	0	175	90	0	20.0216	28	118.3	0	215.907	211.583
3054	2	69	0	0	0	0	165	90	0	28.7197	28	115	0	183.456	223.836
3058	1	68	1	1	0	0	130	80	0	23.6874	30	96.7	1	174.211	223.085
3059	2	76	0	0	0	0	160	85	0	30.4611	30	110	0	170.998	219.481
3060	1	67	0	0	0	0	160	80	1	21.7478	30	106.7	0	189.205	214.686
3061	2	70	0	0	0	1	135	70	1	23.2689	30	91.7	0	194.162	216.338
3062	1	78	0	0	0	0	145	80	0	26.509	29	101.7	0	177.929	234.097
3072	1	70	1	1	0	0	130	80	0	32.0682	30	96.7	1	202.937	224.321
3074	1	80	0	0	0	0	140	85	0	27.1203	26	103.3	0	170.236	221.791
3075	2	83	1	0	0	0	160	85	0	28.7274	29	110	0	182.26	200.148
3078	1	58	0	0	0	0	115	70	0	28.1445	30	85	0	197.909	208.8
3080	1	66	0	0	1	0	140	85	0	24.6692	30	103.3	0	167.914	236.907
3081	2	74	0	0	0	0	155	90	0	27.9752	21	111.7	0	193.176	243.69
3082	2	66	0	0	0	0	120	85	0	27.3681	26	96.7	0	194.466	222.368
3083	1	68	1	0	0	0	120	80	0	28.5869	30	93.3	0	199.523	236.741
3084	2	72	0	0	0	0	130	80	0	21.078	30	96.7	0	176.557	216.564
3085	1	61	1	0	0	0	160	90	0	25.8497	30	113.3	0	185.337	218.358
3089	1	73	0	0	0	0	135	85	0	33.3205	29	101.7	0	196.586	215.901
3090	2	85	0	0	0	0	110	70	0	19.708	26	83.3	0	199.628	207.326
3094	2	60	0	0	0	0	165	95	0	28.0634	27	118.3	0	183.511	234.032
3095	1	60	1	1	1	1	140	80	0	33.125	30	100	1	197.883	198.473
3096	2	58	0	0	0	0	125	80	1	35.6636	30	95	0	185.558	240.548
3097	1	57	0	0	1	0	145	90	0	21.1652	30	108.3	0	199.331	220.53
3098	1	77	0	0	0	0	140	70	0	25.356	29	93.3	0	197.873	216.347
3100	1	69	0	0	0	0	145	80	0	32.0459	29	101.7	0	179.22	232.162
3101	2	63	0	0	0	0	130	85	0	24.5107	26	100	0	172.701	206.446
3102	1	58	0	1	0	0	150	100	1	34.9416	30	116.7	0	182.669	229.748
3104	1	67	0	0	0	0	175	95	0	24.3517	30	121.7	0	188.853	198.822
3107	2	79	1	0	0	0	140	70	0	25.4362	28	93.3	0	196.875	215.348
3108	1	60	1	1	0	0	115	65	0	22.4099	29	81.7	1	183.767	226.59
3109	1	61	0	0	0	0	165	95	0	22.037	30	118.3	0	182.362	228.28
3110	1	74	0	0	0	0	140	85	0	31.6048	29	103.3	0	185.502	217.101
3111	2	71	1	1	0	0	130	80	0	21.6333	29	96.7	1	172.619	251.019
3112	1	70	0	0	0	0	120	75	0	27.5306	30	90	0	175.009	229.236
3116	2	78	1	0	0	0	125	80	0	26.5552	30	95	0	168.984	221.869
3120	2	84	0	0	0	1	130	75	0	23.9571	27	93.3	0	188.678	223.118
3121	2	80	0	0	0	0	130	85	0	24.7641	25	100	0	175.191	236.627
3122	1	65	1	0	0	0	175	95	0	26.4647	23	121.7	0	183.913	224.712
3126	2	77	1	1	1	0	140	90	0	24.9346	27	106.7	1	179.718	212.202
3127	2	73	0	0	0	0	145	90	0	31.1184	26	108.3	0	209.061	195.835
3128	1	66	1	1	0	0	140	90	0	25.9766	29	106.7	1	179.449	218.685
3129	1	65	1	0	1	0	225	105	0	28.3747	28	145	0	190.838	236.603
3130	2	64	0	0	1	0	180	100	0	30.7258	22	126.7	0	193.587	224.889
3131	2	79	1	0	0	0	155	90	0	27.1907	29	111.7	0	176.605	238.211
3132	1	69	0	0	0	0	160	100	0	36.1144	29	120	0	152.449	260.334
3136	1	56	0	0	0	0	125	90	0	31.8674	30	101.7	0	192.885	219.286
3137	2	57	0	0	0	0	170	100	0	26.7503	30	123.3	0	166.994	256.904
3138	2	58	1	1	1	0	125	85	0	26.4762	30	98.3	1	172.782	227.255
3139	2	76	0	0	0	0	120	70	0	23.6409	28	86.7	0	189.746	226.495
3140	1	79	1	0	0	0	145	90	0	28.4521	29	108.3	0	193.629	215.336
3141	2	55	0	0	0	0	135	90	0	34.0807	29	105	0	192.276	212.184
3144	1	76	0	0	0	0	140	80	0	26.12	29	100	0	200.687	233.125
3145	2	78	0	0	0	0	135	80	0	30.854	28	98.3	0	177.373	241.418
3146	1	75	0	0	0	0	160	84	0	25.3103	30	109.3	0	186.084	211.748
3147	2	79	0	1	1	0	140	70	0	29.7289	30	93.3	0	179.235	197.601
3148	1	79	0	0	0	0	145	95	0	29.5581	27	111.7	0	188.344	222.53
3151	2	77	1	0	0	0	140	75	0	23.2541	30	96.7	0	189.411	194.294
3152	1	81	0	0	0	0	140	65	0	22.3948	29	90	0	202.111	205.872
3153	1	82	0	0	0	0	120	70	0	20.4467	20	86.7	0	174.363	243.608
3154	2	84	1	0	0	0	165	90	0	27.9431	26	115	0	165.903	243.192
3156	1	79	1	0	0	0	150	90	0	34.4132	29	110	0	175.866	236.472
3157	1	72	0	0	0	0	180	100	0	24.1617	24	126.7	0	164.836	247.676
3158	2	76	1	0	0	0	160	100	0	24.3438	30	120	0	167.064	209.268
3159	1	75	0	0	0	0	185	105	0	20.9985	29	131.7	0	179.556	217.78
3160	2	73	0	0	0	0	135	75	0	25.0995	30	95	0	183.17	221.556
3161	1	76	0	0	0	0	130	80	0	20.4699	27	96.7	0	179.213	225.378
3164	1	66	0	0	0	0	155	90	0	36.0039	30	111.7	0	198.941	228.336
3167	2	59	0	0	0	0	160	100	0	24.8494	30	120	0	172.575	214.261
3169	1	57	0	0	0	0	130	90	0	28.7366	29	103.3	0	208.496	221.254
3170	2	56	1	0	0	0	140	90	0	28.2697	27	106.7	0	171.531	235.628
3171	1	59	0	0	0	1	135	85	0	39.723	29	101.7	0	185.62	241.619
3172	1	56	1	1	1	0	110	80	1	28.8099	30	90	1	181.093	235.576
3174	2	81	0	0	0	0	140	90	0	23.2438	15	106.7	0	199.52	192.349
3176	2	82	0	0	0	0	150	95	0	24.7427	29	113.3	0	188.935	215.398
3177	1	80	0	0	0	0	150	90	0	23.2547	18	110	0	160.713	253.055
3180	1	66	0	0	0	0	150	90	0	30.8863	30	110	0	176.422	231.917
3181	1	77	1	0	0	0	130	75	0	32.9844	29	93.3	0	192.044	234.906
3182	2	77	1	0	0	0	105	65	0	27.4532	22	78.3	0	209.273	221.617
3184	2	74	0	0	0	0	130	90	0	22.5766	28	103.3	0	182.514	190.481
3186	1	70	0	0	0	0	140	85	0	29.6665	27	103.3	0	169.19	235.512
3187	1	72	0	0	0	0	145	80	0	23.6832	30	101.7	0	174.593	244.304
3188	2	64	1	0	0	0	165	90	0	27.0954	30	115	0	186.668	204.874
3189	1	65	0	0	0	0	160	80	0	25.0079	30	106.7	0	188.69	239.265
3190	1	76	0	0	0	0	175	80	0	24.8803	27	111.7	0	163.505	240.443
3192	1	75	0	0	0	1	185	95	0		29	125	0	193.547	213.39
3193	1	65	0	0	0	0	155	90	0	24.3625	30	111.7	0	189.423	209.461
3194	2	64	0	0	0	0	150	70	0	26.9487	29	96.7	0	200.925	213.051
3195	1	62	1	0	0	0	140	80	0	27.9827	30	100	0	198.562	241.956
3199	2	56	1	0	0	0	165	90	1	29.2633	29	115	0	179.734	232.032
3201	1	68	0	0	0	0	160	85	0	30.3815	30	110	0	183.383	201.463
3204	2	57	1	1	1	0	115	80	0	29.8806	27	91.7	1	192.224	238.791
3205	2	75	0	0	0	0	110	65	0	25.3843	28	80	0	219.043	208.203
3206	1	68	0	0	1	0	165	85	0	36.9522	29	111.7	0	196.158	219.558
3207	2	64	1	1	0	0	140	80	0	26.8002	28	100	1	221.346	190.168
3211	1	72	0	0	0	0	185	90	0	22.5342	28	121.7	0	177.813	215.763
3212	2	72	0	0	0	0	130	80	0	23.1947	27	96.7	0	186.53	266.703
3213	1	85	1	0	0	0	130	70	0	18.8851	28	90	0	200.021	214.616
3218	1	77	0	0	0	0	155	85	0	24.8777	29	108.3	0	198.115	233.412
3222	1	84	0	0	0	0	135	75	0	32.2362	29	95	0	185.06	220.821
3229	2	68	1	0	0	1	145	80	0	25.3528	30	101.7	0	193.99	232.75
3231	1	61	0	0	1	0	135	80	0	25.5709	29	98.3	0	209.211	223.531
3232	2	79	0	0	0	0	170	95	0	26.5684	29	120	0	163.073	261.312
3233	1	85	1	0	1	0	180	80	0	24.8356	27	113.3	0	181.145	234.098
3234	1	61	0	0		0	145	80	0	34.8937	28	101.7	0	197.733	226.631
3237	2	88	0	0	0	0	135	70	0	22.5878	24	91.7	0	178.914	207.582
3238	1	85	0	0	0	0	155	85	0	20.3954	27	108.3	0	200.553	194.886
3239	2	74	0	0	0	0	125	80	0	20.7812	27	95	0	175.795	252.843
3240	1	73	0	0	0	0	190	80	0	25.4375	28	116.7	0	207.224	224.564
3242	2	62	1	0	0	0	180	105	0	23.5909	18	130	0	158.754	249.868
3243	1	60	1	0	0	0	140	80	1	29.4107	30	100	0	198.764	219.495
3246	1	72	0	0	0	0	150	90	0	26.9896	30	110	0	171.276	244.004
3248	2	73	0	0	0	0	145	80	0	24.3865	29	101.7	0	184.407	221.959
3252	1	64	0	0	0	0	140	85	0	28.2092	30	103.3	0	202.753	216.281
3253	1	60	0	0	0	0	140	90	0	18.4966	29	106.7	0	182.042	219.588
3254	1	80	0	0	0	0	180	80	0	28.3455	24	113.3	0	188.591	216.358
3255	2	90	0	0	0	0	155	100	0	20.9339	15	118.3	0	186.29	202.854
3256	2	59	1	0	0	0	165	95	1	29.9399	29	118.3	0	166.098	237.24
3262	2	82	0	0	0	0	150	80	0	28.6288	27	103.3	0	171.356	246.897
3268	1	72	1	1	0	0	155	80	0	25.0762	29	105	1	206.852	193.17
3269	1	76	0	0	1	1	160	80	0	24.0095	29	106.7	0	192.545	211.595
3271	2	70	0	0	0	0	150	95	0	24.372	27	113.3	0	179.339	215.675
3272	1	74	0	0	0	0	185	90	0	33.7477	28	121.7	0	215.622	196.428
3273	2	80	0	1	1	0	165	70	0	25.8712	28	101.7	0	219.321	201.532
3276	2	83	1	1	0	0	155	100	0	27.2817	28	118.3	1	197.106	221.665
3280	1	79	0	0	0	0	175	70	0	22.4323	30	105	0	195.118	199.951
3282	2	70	1	0	0	1	130	70	0	35.756	28	90	0	185.61	221.514
3283	1	80	0	0	0	0	170	100	0	33.4536	27	123.3	0	173.969	252.279
3284	1	70	0	0	0	1	130	80	0	34.7937	30	96.7	0	174.554	223.402
3292	1	55	0	0	0	0	145	95	0	30.175	29	111.7	0	192.152	237.135
3293	2	73	1	0	1	0	135	90	0	31.5501	28	105	0	163.802	227.439
3294	1	70	1	0	1	0	150	90	0	30.5401	30	110	0	195.795	210.058
3295	2	59	1	1	0	0	150	85	0	32.8978	28	106.7	1	168.774	229.802
3296	1	71	0	0	0	0	150	85	0	30.5741	30	106.7	0	193.008	213.345
3297	1	71	1	1	1	0	160	85	0	31.2386	29	110	1	154.208	252.314
3299	1	76	0	1	0	0	150	70	0	24.4288	30	96.7	0	206.949	202.245
3302	1	81	1	0	0	0	160	90	0	19.3454	28	113.3	0	176.631	229.691
3304	1	74	1	0	0	0	110	70	0	24.977	29	83.3	0	205.027	213.677
3305	1	69	0	0	0	0	150	80	0	23.7259	27	103.3	0	177.279	239.74
3306	1	85	0	0	0	0	150	80	0	20.5621	27	103.3	0	171.493	238.49
3307	1	74	0	0	0	0	145	90	0	25.1367	30	108.3	0	180.552	205.304
3308	1	74	0	0	0	0	185	90	0	22.5757	28	121.7	0	190.865	220.949
3310	1	65	0	0	0	0	145	80	0	27.0163		101.7	0	202.406	203.217
3312	1	73	0	0	1	1	150	70	0	28.7982	27	96.7	0	198.726	211.251
3314	1	61	0	0	0	0	140	70	0	24.623		93.3	0	210.013	205.845
3319	1	68	0	0	0	0	190	85	0	26.7094	28	120	0	186.651	224.746
3321	1	78	0	0	0	0	155	75	0	24.5193	29	101.7	0	188.658	213.367
3322	2	71	1	0	0	0	100	65	0	19.8381	30	76.7	0	214.179	204.878
3324	1	73	0	0	0	0	145	80	0	26.0262		101.7	0	195.441	218.269
3325	2	70	1	0	0	0	170	85	0	26.0035	29	113.3	0	172.084	223.72
3326	1	65	0	0	0	0	160	90	0	29.127	30	113.3	0	160.952	232.157
3329	2	82	1	0	0	0	135	60	0	22.8571	30	85	0	193.164	217.254
3332	1	75	0	0	0	0	160	90	0	24.3911		113.3	0	204.344	214.162
3333	2	79	0	0	0	0	150	90	0	25.3728	29	110	0	189.055	219.516
3334	1	66	0	0	0	0	150	80	0	24.974	28	103.3	0	194.162	203.38
3335	1	64	1	0	0	1	145	85	0	31.0136	30	105	0	192.591	226.128
3336	1	70	1	1	0	0	150	75	0	26.0734	29	100	1	181.159	227.598
3337	2	73	0	0	0	0	130	60	0	22.3875		83.3	0	201.353	208.292
3338	1	77	0	0	0	0	150	85	0	34.7548	30	106.7	0	174.356	233.01
3342	1	77	0	0	0	0	155	75	0	24.0391	25	101.7	0	173.043	244.065
3343	1	63	0	0	0	0	150	85	0	23.7289	28	106.7	0	196.479	226.192
3344	1	67	0	0	0	0	120	80	0	20.9066	29	93.3	0	197.325	229.588
3345	2	82	0	0	0	0	155	90	0	36.7772	30	111.7	0	200.542	209.845
3349	2	74	0	0	0	0	130	85	0	29.8586	29	100	0	163.363	227.774
3350	1	69	0	0	0	0	140	90	0	26.3267	30	106.7	0	179.961	226.749
3352	1	62	1	0	1	0	130	75	0	29.0432	30	93.3	0	192.077	233.586
3354	1	60	0	0	0	0	130	75	0	23.3425	25	93.3	0	180.699	244.531
3355	2	56	0	1	1	0	130	90	0	27.4087	28	103.3	0	187.849	209.416
3357	1	62	0	0	0	0	140	90	0	24.8014	30	106.7	0	194.694	210.528
3362	2	89	0	0	0	0	95	60	0	22.2328	30	71.7	0	196.788	228.538
3363	1	65	1	0	0	0	120	85	0	23.0343	30	96.7	0	201.485	207.887
3364	2	61	0	0	0	0	110	75	1	22.8476	28	86.7	0	186.017	249.968
3365	2	57	0	0	0	0	140	100	0	27.5272	30	113.3	0	174.738	233.227
3366	1	57	0	0	1	0	130	90	0	24.4411	29	103.3	0	201.903	213.775
3367	2	60	0	0	0	0	120	75	0	26.7999	30	90	0	168.478	239.205
3368	1	60	1	0	0	0	130	90	0	29.0884	30	103.3	0	194.24	236.687
3370	2	77	1	0	0	0	135	70	0	30.7103	30	91.7	0	186.845	213.068
3372	2	62	1	1	0	0	140	90	0	28.0397	28	106.7	1	167.272	259.332
3373	1	60	0	0	1	0	120	80	0	29.8544	29	93.3	0	201.499	200.224
3376	2	66	0	0	0	0	130	75	0	23.3228	30	93.3	0	166.22	267.276
3377	1	68	0	0	0	0	135	85	0	22.3371	26	101.7	0	205.365	221.983
3378	2	63	0	0	0	0	140	100	0	29.881	30	113.3	0	182.695	239.126
3384	1	83	0	0	0	0	150	80	0	26.079	20	103.3	0	190.041	211.801
3386	1	71	0	0	0	0	140	85	0	29.3303	28	103.3	0	196.671	236.119
3387	1	78	0	0	0	0	155	85	0	24.5958	27	108.3	0	199.871	198.852
3389	1	68	0	0	1	0	150	95	0	22.703	29	113.3	0	174.491	242.552
3390	2	72	0	0	0	0	140	90	0	23.9096	29	106.7	0	186.799	220.199
3391	1	70	0	0	0	0	150	85	0	39.097	30	106.7	0	182.306	226.271
3395	1	74	0	1	0	0	130	80	0	26.5352	28	96.7	0	180.223	233.579
3396	2	76	0	0	0	0	125	90	0	26.183	27	101.7	0	209.744	214.403
3397	2	73	1	0	0	0	205	110	0	29.7457	28	141.7	0	171.841	228.353
3398	1	76	0	0	0	0	155	90	0	24.5999	28	111.7	0	178.849	227.362
3400	1	75	0	0	0	0	180	95	0	27.9627	30	123.3	0	163.655	223.84
3401	2	79	1	0	0	1	170	100	1	31.4359	27	123.3	0	193.646	212.486
3404	1	66	0	0	0	0	110	70	0	24.1149	30	83.3	0	214.043	218.849
3405	1	71	0	0	0	0	160	90	0	23.2727	29	113.3	0	182.399	234.358
3407	2	66	0	0	0	0	130	80	0	32.7184	30	96.7	0	194.579	219.324
3409	2	62	1	0	0	0	135	80	0	27.5987	30	98.3	0	188.616	225.368
3410	1	55	0	0	0	0	130	85	0	24.539	30	100	0	181.327	231.507
3413	1	58	0	0	0	0	125	75	0	27.0729	30	91.7	0	197.064	187.022
3414	2	75	0	0	0	0	135	80	0	23.9466	29	98.3	0	183.354	220.494
3415	1	69	1	0	0	1	150	85	0	32.2708	28	106.7	0	204.482	219.542
3416	2	70	1	0	0	0	140	65	0	27.1944	29	90	0	176.143	245.715
3417	1	65	0	0	0	0	130	85	0	27.2537	30	100	0	166.697	241.257
3418	1	68	0	0	0	0	155	95	0	32.7645	29	115	0	189.243	209.49
3420	2	71	1	0	1	0	120	80	0	24.8016	27	93.3	0	196.678	208.526
3421	1	70	0	0	1	0	170	75	0	27.4514	30	106.7	0	201.174	215.532
3429	1	69	1	0	0	0	150	80	0	45.2303	29	103.3	0	207.275	192.742
3430	2	77	0	0	0	1	135	90	0	31.7906	27	105	0	176.37	231.788
3431	1	70	0	0	0	0	150	80	0	20.7717	29	103.3	0	215.572	189.332
3433	2	81	1	0	0	0	140	80	0	24.7405	27	100	0	189.454	223.451
3434	1	69	0	0	0	0	155	80	0	21.0435	29	105	0	205.94	201.246
3437	1	71	0	0	0	0	140	80	0	32.334	29	100	0	171.5	216.434
3438	1	74	0	0	0	0	170	85	0	25.3462	29	113.3	0	203.688	242.086
3439	1	65	0	0	0	0	140	90	0	33.2051	30	106.7	0	204.76	209.59
3442	2	82	0	0	0	1	120	80	0	26.8723	28	93.3	0	207.547	196.48
3443	1	77	0	0	0	1	155	90	0	36.6528	30	111.7	0	198.949	213.978
3445	1	70	1	1	1	0	135	85	0	26.1977	30	101.7	1	176.504	245.703
3446	1	73	0	0	0	0	150	85	0	30.3943	28	106.7	0	211.302	201.203
3449	2	61	1	1	0	0	145	85	0	24.217	28	105	1	177.442	248.624
3451	1	74	0	0	0	0	160	90	0	31.5445	29	113.3	0	184.663	233.158
3454	1	81	0	0	0	0	125	70	0	19.396	25	88.3	0	184.901	215.214
3456	1	72	0	0	1	0	140	85	0	24.1173	30	103.3	0	198.625	226.763
3457	1	79	0	0	0	0	180	70	0	23.0732	30	106.7	0	204.246	202.717
3458	2	85	1	0	0	0	150	80	0	24.0962	27	103.3	0	204.033	205.161
3459	1	67	0	0	0	0	145	85	0	23.4863	26	105	0	178.854	229.804
3460	1	73	0	0	0	1	190	70	0	31.3249	29	110	0	186.809	232.186
3461	1	68	0	1	0	0	160	80	0	28.0859	27	106.7	0	173.061	251.331
3464	2	75	1	0	1	0	190	95	0	34.3075	29	126.7	0	161.371	244.881
3467	1	70	0	0	0	0	160	100	1	28.0031	29	120	0	186.774	215.936
3470	1	75	0	0	0	0	135	90	0	34.6477	29	105	0	176.748	216
3473	1	78	0	0	0	0	180	85	0	32.6635	29	116.7	0	180.538	240.459
3475	2	90	1	0	0	0	160	80	0	31.6579	28	106.7	0	168.134	242.798
3476	1	89	0	0	0	0	150	85	0	26.7532	29	106.7	0	181.339	193.806
3484	2	75	0	0	0	0	130	75	0	23.5167	29	93.3	0	175.365	230.078
3485	2	59	0	0	0	0	130	75	0	24.7725	28	93.3	0	182.338	231.381
3488	2	78	0	0	0	0	145	95	0	24.0636	22	111.7	0	195.794	226.77
3490	1	60	0	0	0	0	150	100	0	27.4859	27	116.7	0	197.656	234.453
3491	1	56	0	0	0	0	165	90	0	20.9755	29	115	0	197.885	214.321
3493	1	77	0	0	1	0			1	29.084	30		0	183.014	225.662
3495	1	57	0	0	0	0	155	100	0	45.6933	30	118.3	0	196.905	237.954
3497	1	76	1	1	0	1	165	70	0	31.1267	29	101.7	1	184.627	223.577
3498	1	75	0	0	0	0	145	85	0	30.0568	29	105	0	216.564	216.867
3499	1	70	0	0	0	0	150	80	0	31.0156	30	103.3	0	205.288	224.428
3502	1	64	0	0	1	0	160	90	0	35.3823	30	113.3	0	213.042	214.827
3506	2	83	1	0	0	0	110	65	0	22.3106	28	80	0	223.613	192.658
3508	1	66	0	0	0	0	150	90	0	25.3955	29	110	0	186.888	224.766
3509	1	61	0	0	0	0	135	80	0	30.8644	27	98.3	0	204.253	214.273
3510	2	73	0	0	0	0	160	100	0	23.4818	27	120	0	183.034	237.202
3511	1	71	0	0	0	0	150	80	0	21.5577	29	103.3	0	197.086	207.654
3512	2	57	0	0	0	0	135	85	0	28.0364	30	101.7	0	189.759	233.213
3513	1	60	1	1	0	0	130	80	0	35.7674	30	96.7	1	169.938	255.04
3514	1	60	0	0	0	0	110	80	0	27.0559	28	90	0	203.75	217.215
3515	2	64	1	0	1	1	140	85	0	35.4264	29	103.3	0	170.186	260.032
3516	1	58	0	0	0	0	100	65	0	26.9996	27	76.7	0	193.092	221.633
3517	1	67	0	0	0	1	120	70	0	29.9365	29	86.7	0	181.366	247.2
3518	2	73	0	1	0	0	145	85	0	25.318	30	105	0	190.512	210.868
3519	2	60	1	1	0	0	150	85	0	28.135	30	106.7	1	190.591	254.665
3520	1	65	0	0	0	0	125	80	0	31.9051	28	95	0	213.51	218.204
3521	1	74	0	0	0	1	145	80	0	29.5734	28	101.7	0	197.427	229.437
3522	2	71	0	0	1	0	145	80	0	27.0616	27	101.7	0	167.04	251.979
3527	2	71	0	0	0	0	135	80	0	29.4361	26	98.3	0	199.191	227.048
3528	1	69	0	0	0	0	150	95	0	26.1065	30	113.3	0	193.21	209.741
3530	2	68	0	0	0	0	155	85	0	24.723	28	108.3	0	209.022	210.77
3531	1	69	0	0	0	0	110	70	0	26.3753	30	83.3	0	201.115	209.543
3532	1	67	0	0	0	0	180	90	0	29.4404	24	120	0	199.268	183.756
3533	2	73	1	0	0	0	120	70	0	20.2991	25	86.7	0	197.913	243.022
3535	1	67	0	0	1	0	125	80	0	30.2142	29	95	0	185.939	235.327
3537	2	69	1	0	0	0	170	90	0	25.7088	29	116.7	0	174.839	260.059
3538	1	63	1	1	0	0	120	80	0	25.1405	29	93.3	1	196.169	210.652
3540	1	79	0	0	0	0	120	75	0	26.0415	28	90	0	193.783	219.855
3541	1	61	0	0	1	0	120	70	0	26.9174	30	86.7	0	188.467	221.343
3543	2	62	1	1	0	0	130	80	0	28.5693	29	96.7	1	215.285	191.35
3544	1	82	0	0	0	0	135	80	0	23.9031	28	98.3	0	211.397	190.066
3548	2	72	0	0	0	0	145	85	0	27.1705	28	105	0	184.9	216.467
3549	1	76	0	0	0	0	145	90	0	24.7016	29	108.3	0	199.245	210.276
3551	2	68	1	0	0	0	130	75	0	29.0642	29	93.3	0	212.278	215.824
3552	1	65	0	0	1	1	140	80	0	35.5788	30	100	0	192.663	227.597
3554	1	59	0	0	0	0	110	70	0	31.7188		83.3	0	186.832	233.436
3556	1	63	0	0	0	0	140	85	0	27.55	29	103.3	0	183.514	221.242
3557	2	69	0	0	0	0	150	80	1	29.1016	29	103.3	0	177.524	237.353
3558	1	69	1	0	0	0	135	90	0	25.3059	28	105	0	180.104	236.972
3560	1	74	1	0	0	0	170	95	0	23.3306	30	120	0	179.371	240.483
3561	2	79	1	0	0	0	130	70	0	24.8311	29	90	0	183.794	208.185
3563	1	69	0	0	0	0	140	80	0	22.4727	29	100	0	196.073	204.078
3564	2	65	0	0	0	1	160	85	0	29.586	29	110	0	175.184	244.973
3565	2	64	0	0	0	0	145	90	0	25.9343	30	108.3	0	163.808	247.65
3567	2	72	1	0	0	0	135	80	0	28.1528	29	98.3	0	175.756	224.213
3568	1	69	0	0	0	0	140	90	0	29.6665	30	106.7	0	188.475	220.712
3570	1	74	0	0	0	0	145	80	0	28.2412	24	101.7	0	188.965	215.98
3574	2	71	0	0	0	0	105	70	0	27.4948	30	81.7	0	202.131	210.65
3577	2	74	0	0	0	0	135	80	0	23.6897	28	98.3	0	191.183	223.491
3578	1	73	0	0	0	0	190	80	0	30.1117	29	116.7	0	204.44	220.641
3580	2	82	0	0	1	0	140	95	0	29.1815	29	110	0	189.165	211.487
3581	1	83	0	0	0	1	160	85	0	34.9556	23	110	0	177.439	230.525
3584	1	62	0	0	0	0	130	85	0	33.2078	29	100	0	182.173	233.438
3586	1	72	0	0	0	0	145	90	0	22.9275	29	108.3	0	199.206	230.509
3589	2	65	1	0	0	0	145	80	0	27.5933	29	101.7	0	173.786	216.446
3591	2	78	0	0	0	0	140	80	0	29.6197	30	100	0	194.729	215.599
3592	2	78	0	0	0	0	145	80	0	24.9587	30	101.7	0	193.162	207.804
3593	1	76	0	0	0	0	165	90	0	23.2333	27	115	0	169.691	207.576
3594	1	70	0	0	0	0	135	85	0	28.9368	28	101.7	0	185.6	229.203
3596	2	71	0	0	0	0	125	80	0	24.0317	29	95	0	198.837	209.905
3597	1	72	0	0	0	0	140	90	0	29.3474	29	106.7	0	206.365	206.894
3599	1	70	0	0	0	0	135	85	0	27.5134	28	101.7	0	190.896	216.367
3600	1	77	0	0	0	0	160	85	0	17.7175	19	110	0	174.142	217.681
3601	2	78	1	1	0	1	125	75	0	24.3707	29	91.7	1	182.708	209.822
3603	1	67	0	0	0	0	135	80	0	26.2597	30	98.3	0	173.312	233.663
3608	2	67	0	0	0	1	150	85	1	26.1939	29	106.7	0	178.158	262.643
3609	2	67	0	0	0	0	150	95	0	25.3759	30	113.3	0	177.36	221.641
3610	1	61	0	0	0	0	120	70	0	28.2914	28	86.7	0	153.65	245.024
3611	1	58	0	0	0	0	140	85	0	33.9814	30	103.3	0	181.84	213.981
3612	2	65	0	0	0	0	145	85	0	28.9987	29	105	0	163.3	245.737
3616	1	59	1	1	0	0	130	85	0	26.4684	29	100	1	194.622	207.413
3617	2	62	1	0	0	0	110	75	0	29.2245	30	86.7	0	185.179	208.038
3620	2	66	1	0	0	0	125	80	0	27.0473	30	95	0	207.458	235.799
3622	1	67	0	0	0	0	140	85	0	25.4527	26	103.3	0	165.502	263.938
3628	1	74	0	0	0	1	130	80	0	31.0094	30	96.7	0	167.207	248.246
3631	2	68	1	0	1	0	170	95	0	26.3296	28	120	0	166.364	241.041
3632	1	66	0	0	1	0	120	85	0	27.6249	29	96.7	0	187.2	209.634
3639	1	61	1	1		0	140	60	0	26.4046	30	86.7	1	191.363	211.169
3640	1	68	0	0	0	0	145	90	0	25.0545	29	108.3	0	180.397	228.562
3649	1	60	0	0	0	0	140	90	0	27.1831	26	106.7	0	183.892	227.317
3650	2	65	1	0	0	1	130	80	1	26.8818	24	96.7	0	189.805	245.173
3653	2	81	0	0	1	0	155	80	0	23.8797	30	105	0	195.635	206.966
3654	2	73	0	0	0	0	180	90	0	30.5402	29	120	0	180.926	224.422
3656	2	58	0	0	0	0	145	90	0	28.8949	28	108.3	0	176.66	223.482
3657	1	58	0	0	0	0	190	105	0	23.9456	30	133.3	0	191.758	203.057
3663	2	72	0	0	0	0	110	70	0	32.1298	22	83.3	0	184.149	224.926
3664	1	68	0	0	0	0	110	80	0	35.467	29	90	0	187.639	221.45
3667	2	68	0	0	0	0	140	90	0	23.5811	27	106.7	0	193.458	208.708
3668	1	65	0	0	0	0	140	75	0	30.6222	27	96.7	0	191.706	218.587
3670	1	76	1	1	0	0	175	90	0	30.9599	27	118.3	1	189.878	239.661
3673	1	82	0	0	0	0	170	65	0	24.7631	29	100	0	191.25	203.501
3676	2	73	0	0	0	0	130	70	0	26.1286	28	90	0	177.975	237.687
3677	1	72	0	0	0	0	130	75	0	25.4166	29	93.3	0	175.161	257.352
3678	1	73	0	0	0	0	145	85	0	26.3267	28	105	0	209.484	215.097
3679	2	79	0	0	0	0	150	90	0	26.7585	27	110	0	164.88	238.573
3680	1	61	0	0	0	0	130	90	1	37.8085	28	103.3	0	192.82	207.757
3683	1	73	1	0	1	0	130	80	0	31.3527	27	96.7	0	188.26	220.333
3684	2	74	0	0	0	0	125	80	0	25.1338	29	95	0	194.667	216.069
3685	1	78	0	0	0	0	130	80	0	22.0718	23	96.7	0	174.22	244.424
3686	2	61	1	0	1	0	140	80	0	24.0013	30	100	0	177.866	219.072
3687	1	62	0	0	0	0	110	70	0	24.9131	30	83.3	0	179.997	215.642
3691	2	68	0	0	0	0	150	90	0	26.5462	30	110	0	175.676	227.519
3692	1	67	0	0	0	0	135	85	0	22.2338	30	101.7	0	197.265	196.915
3694	1	61	1	0	0	0	140	80	1	26.0821	28	100	0	188.218	242.28
3695	2	70	0	0	0	0	125	60	0	25.8706	30	81.7	0	200.347	209.332
3696	2	70	1	1	1	0	130	85	0	27.347	27	100	1	167.942	241.346
3697	1	66	0	0	0	1	130	80	0	28.5216	29	96.7	0	195.73	242.352
3699	1	64	0	0	0	0	150	75	0	26.1672	30	100	0	199.564	204.587
3704	2	70	0	0	0	0	160	85	0	24.2778	30	110	0	173.443	218.253
3705	1	57	0	0	1	0	135	90	0	26.4595	29	105	0	187.669	204.728
3708	2	75	0	0	0	0	145	85	0	28.0653	22	105	0	193.044	206.506
3713	1	66	0	0	0	0	120	80	0	20.8722	29	93.3	0	200.565	218.613
3715	1	60	0	0	1	0	170	90	0	23.6874	20	116.7	0	168.594	212.081
3716	1	66	0	0	0	0	170	95	0	28.4173	30	120	0	178.643	226.088
3719	2	64	0	0	1	0	125	85	1	23.7363	29	98.3	0	195.919	216.993
3727	1	70	0	0	0	0	140	85	0	28.067	29	103.3	0	207.168	213.552
3730	2	55	0	0	0	0	150	85	0	26.1924	30	106.7	0	180.634	219.302
3733	1	81	0	0	0	0	190	90	0	33.9289	27	123.3	0	221.762	190.32
3734	1	93	0	0	0	0	100	60	0	21.6961	22	73.3	0	195.449	222.023
3737	2	72	0	0	0	0	170	105	0	28.3266	29	126.7	0	164.996	219.727
3739	1	68	1	1	1	0	120	80	1	22.7857	30	93.3	1	201.239	226.019
3741	2	63	1	0	0	0	130	90	0	26.8993	27	103.3	0	190.704	243.497
3742	1	58	0	0	0	1			0	26.6406	28		0	177.297	256.086
3743	1	65	0	0	0	0	145	90	0	47.8049	30	108.3	0	191.289	232.154
3746	1	56	0	0	0	0	125	80	0	31.4803	30	95	0	188.221	229.687
3748	1	59	1	0	0	0	120	70	0	26.6866	30	86.7	0	180.897	225.772
3749	1	57	0	0	0	0	125	90	0	24.5643	30	101.7	0	193.668	220.527
3751	1	61	0	0	0	0	120	70	1	23.6883	29	86.7	0	216.669	223.61
3754	2	72	0	0	0	0	165	85	0	29.1786	30	111.7	0	173.663	230.88
3755	2	65	0	0	0	1	130	85	0	28.3125	25	100	0	177.481	226.091
3757	1	63	0	0	0	0	155	85	0	36.3155	30	108.3	0	211.159	208.825
3760	2	61	1	0	0	0	160	95	1	31.1096	29	116.7	0	211.006	188.109
3764	1	94	1	0	0	0	140	85	0		29	103.3	0	200.607	195.821
3765	1	76	0	0	0	0	150	95	0	29.1463	29	113.3	0	184.266	216.279
3766	2	70	0	0	0	1	125	90	0	22.5299	28	101.7	0	192.356	224.902
3767	1	65	0	0	0	0	140	75	0	27.8394	29	96.7	0	199.484	229.572
3768	2	63	1	0	0	1	120	75	0	28.8503	28	90	0	164.914	243.691
3771	1	82	0	0	0	0	140	100	0	34.5953	29	113.3	0	175.196	232.612
3773	1	66	0	0	0	0	125	85	0	34.9419	25	98.3	0	201.787	239.388
3774	2	58	0	0	0	0	110	70	0	26.3067	29	83.3	0	201.538	203.546
3779	2	68	0	0	0	0	135	80	0	29.8006	30	98.3	0	176.337	230.607
3780	1	66	0	1	0	0	145	80	0	23.3554	24	101.7	0	183.732	226.034
3781	1	73	0	1	0	0	155	85	0	28.257	30	108.3	0	180.328	205.935
3782	2	82	1	0	0	0	140	80	0	24.0059	30	100	0	203.368	224.248
3784	2	75	0	0	0	0	150	75	1	32.8202	30	100	0	193.654	192.467
3793	1	68	1	0	0	0	145	60	0	24.0589	30	88.3	0	204.513	207.289
3794	2	79	0	0	0	0	130	65	0	28.9491	29	86.7	0	183.981	212.999
3795	1	74	0	0	0	0	125	60	0	24.5377	30	81.7	0	184.601	212.16
3796	1	71	1	0	0	0	140	75	0	23.6448	29	96.7	0	172.119	223.811
3797	1	55	0	0	0	0	115	85	0	25.5726	30	95	0	174.416	227.128
3800	2	60	0	0	0	0	140	90	0	26.2697	30	106.7	0	175.563	236.221
3801	1	62	0	0	1	0	150	95	0	28.7825	30	113.3	0	194.176	217.536
3803	1	65	0	0	0	0	140	80	0	26.8382	29	100	0	182.957	233.618
3804	2	69	0	0	0	0	165	95	0	34.4619	28	118.3	0	162.321	242.745
3805	2	68	0	0	0	0	135	90	0	30.9383	30	105	0	168.917	246.132
3806	1	66	0	0	1	0	150	105	0	27.6847	29	120	0	189.839	229.158
3812	1	67	0	0	0	0	125	85	0	24.1579	29	98.3	0	221.198	197.158
3813	2	56	0	0	0	0	170	95	0	27.8706	27	120	0	211.991	203.512
3814	2	65	1	0	0	0	165	80	0	25.5655	29	108.3	0	189.284	223.575
3815	1	67	0	0	0	0	120	65	0	29.7304	30	83.3	0	201.268	214.934
3816	2	63	1	1	0	0	135	80	0	24.8469	30	98.3	1	200.882	205.513
3817	1	58	0	0	0	0	150	90	0	25.8203	27	110	0	184.773	236.544
3819	1	71	0	0	0	0	140	75	0	25.1472	29	96.7	0	207.827	199.63
3820	1	69	0	0	0	0	150	85	0	36.4776	30	106.7	0	163.684	250.712
3822	2	66	0	0	0	0	145	85	0	29.3922	30	105	0	192.381	211.488
3823	2	59	1	1	0	0	125	70	0	25.3836	30	88.3	1	200.69	222.722
3825	2	57	1	0	0	0	130	70	0	26.3101	29	90	0	197.004	224.969
3827	1	65	0	0	1	0	135	70	0	35.261	26	91.7	0	174.656	234.922
3828	1	74	0	0	0	0	130	70	1	20.8758	29	90	0	218.84	205.251
3829	2	67	1	1	0	0	130	80	0	21.2679	27	96.7	1	209.679	205.14
3830	1	66	1	0	0	0	150	75	0	27.3826	29	100	0	185.145	249.17
3831	2	73	0	0	0	0	120	75	0	28.6854	30	90	0	187.959	229.633
3832	1	76	0	0	0	0	160	85	0	32.1695	30	110	0	187.326	228.634
3833	1	56	0	0	0	0	130	90	0	24.2091	28	103.3	0	181.704	234.592
3839	1	56	0	0	0	0	120	80	1	31.7853	29	93.3	0	188.809	234.741
3840	2	77	0	0	0	1	150	70	0	23.227	30	96.7	0	166.05	245.264
3841	1	70	0	0	1	0	120	90	0	30.5898	30	100	0	178.06	205.207
3843	2	76	1	0	0	0	170	90	0	28.3768	30	116.7	0	179.986	235.425
3846	2	66	1	1	1	0	135	70	1	24.9135	29	91.7	1	196.028	210.705
3847	2	67	1	1	1	0	130	85	0	27.5819	28	100	1	192.769	246.693
3849	1	66	0	0	0	0	110	60	0	23.634	27	76.7	0	194.575	205.743
3850	2	74	0	1	0	0	185	95	0	30.7548	30	125	0	187.692	204.398
3851	1	75	0	0	0	0	135	80	0	23.6719	20	98.3	0	185.046	223.863
3853	1	61	0	0	0	0	160	85	0	31.6101	30	110	0	183.759	242.908
3855	1	74	0	0	0	0	145	100	0	23.7088	28	115	0	199.196	249.003
3861	1	67	1	0	1	0	160	100	0	26.8817	28	120	0	156.299	239.505
3862	2	76	0	0	1	0	140	95	0	30.7881	28	110	0	155.947	248.405
3863	1	74	0	0	1	1	150	90	0	28.9648	29	110	0	194.957	225.955
3866	1	57	0	1	1	0	140	95	0	25.2616	30	110	0	196.78	210.38
3867	1	65	1	1	1	0	160	85	0	20.6875	30	110	1	161.224	241.791
3868	2	58	0	0	0	0	125	80	0	29.7153	30	95	0	199.645	202.714
3869	2	59	0	1	0	0	145	90	0	38.0165	29	108.3	0	149.616	233.223
3870	2	63	0	0	0	1	140	80	0	22.5804	30	100	0	202.665	221.763
3871	2	73	0	0	0	1	150	90	0	25.1913	28	110	0	198.39	208.645
3872	1	64	0	0	0	0	140	90	0	28.839	29	106.7	0	155.01	251.584
3873	2	57	0	0	0	0	130	85	1	25.8539	29	100	0	171.873	247.234
3874	1	63	0	1	1	0	140	80	0	31.5152	30	100	0	168.517	235.352
3876	2	83	1	0	0	0	150	75	0	29.3766	30	100	0	173.546	231.848
3879	1	84	0	0	0	0	140	90	0	20.0641	29	106.7	0	195.506	225.467
3880	2	66	0	0	0	0			0	28.2822	28		0	199.463	219.889
3885	1	76	0	0	0	0	130	70	0	24.6407	30	90	0	177.711	214.717
3886	1	72	0	0	0	0	170	85	0	24.6609	30	113.3	0	205.777	215.335
3887	2	80	0	0	0	0	120	75	0	18.7625	11	90	0	182.511	223.819
3888	1	74	0	0	0	0	155	80	0	30.6533	30	105	0	173.575	238.269
3889	2	67	0	0	0	0	140	90	1	34.5096	24	106.7	0	185.954	235.257
3892	2	67	0	1	0	0	105	65	0	24.3159	30	78.3	0	203.359	211.072
3896	1	72	1	0	0	0	140	70	0	25.7859	30	93.3	0	203.334	231.335
3898	2	63	0	0	0	0	160	85	0	25.7633	30	110	0	172.678	239.038
3900	2	61	0	0	0	0	120	75	0	25.0062	27	90	0	184.136	220.507
3901	1	61	1	0	0	0	110	80	0	22.0118	29	90	0	163.02	213.994
3902	2	57	0	0	1	0	140	85	0	23.6825	28	103.3	0	157.037	247.276
3908	2	63	1	0	0	0	125	85	0	29.099	29	98.3	0	186.827	211.744
3909	2	61	0	0	1	0	190	110	0	25.5869	30	136.7	0	180.879	239.764
3911	2	71	0	1	0	0	140	85	0	25.8389	29	103.3	0	167.153	232.121
3912	1	66	0	1	0	0	135	80	0	25.5799	30	98.3	0	183.329	218.895
3913	1	68	0	0	0	0	150	85	0	28.6985	30	106.7	0	192.194	203.256
3914	1	69	0	0	0	0	140	90	0	22.6378	27	106.7	0	202.566	208.923
3915	1	61	0	0	0	0			1	26.4671	30		0	205.445	224.34
3919	1	62	0	0	0	0	160	95	0	26.8595	29	116.7	0	179.105	231.647
3920	2	58	1	1	0	0	120	80	0	27.7542	27	93.3	1	176.037	233.632
3929	1	65	0	0	0	0	130	80	0	26.7929	30	96.7	0	179.94	218.192
3930	2	68	0	0	0	0	150	90	0	29.1611	30	110	0	184.522	221.549
3934	2	64	1	1	0	1	150	80	0	35.5002	28	103.3	1	203.636	213.592
3935	1	61	0	0	0	0	110	80	0	38.6099	30	90	0	186.472	201.165
3939	2	72	1	0	0	0	150	80	0	24.6018	30	103.3	0	178.01	195.872
3942	2	75	1	1	0	0	170	95	0	27.3068	23	120	1	166.127	219.779
3943	1	69	0	0	0	0	115	80	0	26.2222	30	91.7	0	174.259	244.31
3946	2	67	1	1	1	0	125	75	0	28.4365	30	91.7	1	174.109	237.68
3947	1	66	1	1	0	0	165	100	0	29.6524	29	121.7	1	182.742	209.403
3948	2	65	0	0	1	0	135	80	0	27.1716	30	98.3	0	194.613	199.043
3949	1	71	0	0	1	0	175	95	0	22.0312	29	121.7	0	182.238	224.882
3958	1	73	0	0	1	0	120	70	1	18.9111	29	86.7	0	173.177	240.414
3963	2	66	1	0	1	0	130	70	0	26.7726	29	90	0	181.955	220.04
3966	2	60	1	0	0	0	145	90	1	21.3166	25	108.3	0	193.774	221.594
3975	1	58	0	1	0	0	135	70	0	36.1069	30	91.7	0	197.575	229.017
3976	2	58	1	0	0	0	125	90	1	27.7515	26	101.7	0	171.98	225.884
3984	1	59	1	0	0	0			0	27.8105	29		0	175.169	230.166
3986	2	70	0	0	0	0	190	105	0	28.7191	30	133.3	0	167.821	244.092
3987	1	67	0	0	0	0	180	90	0	27.9155	30	120	0	197.924	229.63
3988	2	57	0	0	0	0	130	85	1	21.1219	26	100	0	220.768	189.506
3989	1	56	0	0	0	0	140	85	0	32.0863	27	103.3	0	215.413	202.738
3991	1	71	0	0	0	0	150	70	0	30.4683	28	96.7	0	206.388	212.651
3992	2	63	1	1	0	0	130	75	0	25.0794	27	93.3	1	194.661	232.779
3994	2	66	1	1	0	0	145	90	1	25.6172	30	108.3	1	187.711	225.397
3997	1	62	1	1	1	0	140	85	0	28.9558	30	103.3	1	206.135	220.486
4000	2	62	1	1	0	0	140	90	0	26.9021	30	106.7	1	194.703	238.71
4001	1	57	0	0	0	0	140	80	0	28.9071	29	100	0	189.353	224.273
4002	2	66	0	0	0	0	125	75	1	24.3656	30	91.7	0	195.97	222.979
4004	1	57	0	0	0	0	115	70	0	28.8024	30	85	0	194.115	236.235
4006	2	66	0	0	0	1	120	80	0	24.6546	28	93.3	0	197.689	207.822
4009	1	75	0	0	0	0	135	75	0	31.0559	27	95	0	198.986	214.852
4011	2	86	0	0	0	0	155	90	0	20.8179	28	111.7	0	179.699	180.816
4012	1	72	0	0	0	0	150	90	0	29.1114	30	110	0	186.632	215.616
4013	2	75	0	0	0	0	135	75	0	24.3715	29	95	0	195.848	235.96
4014	1	65	0	0	0	0	145	85	0	25.2892	30	105	0	186.369	216.535
4016	2	55	1	0	0	0	165	90	0	26.3128	30	115	0	175.791	231.42
4018	2	60	0	0	0	0	130	85	1	27.5377	30	100	0	187.367	238.186
4019	1	57	0	0	0	0	120	80	0	28.6907	30	93.3	0	178.83	220.347
4020	1	65	0	0	0	0	150	90	0	25.0542	30	110	0	208.455	209.26
4021	2	67	0	0	0	0	170	95	0	29.4945	30	120	0	204.164	229.991
4025	1	56	1	0	0	0	140	95	1	27.5994	30	110	0	199.229	246.773
4026	2	62	0	0	0	0	135	90	0	25.456	30	105	0	166.047	236.768
4027	1	63	0	0	0	0	145	80	0	35.905	29	101.7	0	194.464	224.334
4028	1	72	0	0	0	0	170	90	0	21.4309	30	116.7	0	183.679	215.613
4040	1	73	0	0	0	0	140	75	0	25.5216	30	96.7	0	191.311	236.786
4041	2	75	0	0	0	1	135	70	0	33.174	29	91.7	0	166.555	249.603
4042	1	78	0	0	1	0	140	85	0	26.1268	29	103.3	0	202.275	221.563
4045	2	59	0	0	0	0	140	95	0	30.695	30	110	0	192.2	229.311
4050	2	57	1	1	0	0	125	80	0	24.061	29	95	1	195.052	214.614
4051	2	64	0	0	0	0	135	90	0	28.0527	30	105	0	192.191	239.581
4052	2	73	0	0	0	0	150	90	0	23.719	29	110	0	180.753	222.373
4056	1	66	1	0	0	0	145	95	0	27.7826	30	111.7	0	176.088	239.175
4060	2	71	1	0	0	0	140	75	0	23.6066	24	96.7	0	199.337	215.071
4061	1	81	0	0	0	0	170	80	0	21.2739	28	110	0	179.089	224.135
4062	1	67	0	0	0	0	165	90	0	27.1325	29	115	0	184.375	208.248
4065	2	74	1	0	0	0	170	100	0	25.9243	29	123.3	0	198.12	224.005
4066	1	74	0	0	0	0	180	80	0	26.7455	30	113.3	0	182.841	236.311
4067	2	57	0	0	0	0	120	70	0	23.5341	30	86.7	0	183.875	246.552
4070	2	64	0	0	0	0			0	24.8833	30		0	192.024	229.827
4071	1	65	1	1	1	0	150	80	0	27.3288	29	103.3	1	169.706	223.146
4078	2	84	1	0	0	0	145	95	0	18.5126	27	111.7	0	165.463	217.497
4080	2	70	1			0	115	65	0	26.8385	30	81.7		190.51	222.553
4084	2	63	1	1	0	0	110	65	0	36.702	29	80	1	184.602	253.418
4085	2	58	0	0	0	0	170	90	0	35.2516	27	116.7	0	180.558	230.947
4088	1	59	0	0	0	1	160	100	1	24.7503	30	120	0	181.215	265.043
4089	2	59	0	0	0	0	160	100	0	25.1503	28	120	0	190.556	212.39
4093	1	69	0	0	0	0	160	90	0	24.5852	30	113.3	0	222.171	206.633
4097	1	65	1	0	0	0	160	110	1	25.3147	27	126.7	0	170.375	258.18
4099	2	57	0	0	0	0	160	85	0	28.4609	30	110	0	185.654	221.715
5002	1	64	0	0	0	0	110	60	0		30	76.7	0	187.768	198.621
5003	2	57	0	0	0	0	152	100	1	23.6952	30	117.3	0	171.308	250.258
5004	1	62	0	0	0	1	150	86	0	30.5579	30	107.3	0	201.784	216.666
5005	2	64	0	0	1	0	150	80	0	30.0232	30	103.3	0	183.824	222.237
5006	2	69	1	0	0	0	140	96	0	37.6776	30	110.7	0	186.197	231.829
5007	1	68	0	0	0	0	154	100	0	28.5835	30	118	0	205.961	206.385
5008	2	61	0	0	0	0	138	90	0	24.2853	28	106	0	214.042	199.475
5009	1	65	0	0	1	0	140	100	0	26.0755	29	113.3	0	213.558	200.783
5010	2	66	0	0	0	0	158	100	0	24.7655	29	119.3	0	185.229	223.025
5011	1	55	0	0	0	0	164	90	0	33.9684	30	114.7	0	181.638	250.919
5012	1	69	0	0	0	0	120	90	0	22.8194	27	100	0	195.725	210.1
5013	1	55	0	0	0	1	170	100	0	32.2981	29	123.3	0	201.521	198.68
5014	2	77	0	0	0	0	140	80	0	31.1697	21	100	0	188.517	202.169
5015	2	52	0	0	0	0	180	110	0	23.3952	30	133.3	0	190.201	221.493
5016	1	63	0	0	0	0	165	100	0	36.8366	30	121.7	0	187.875	214.107
5017	2	50	0	1	0	0	150	100	0	30.7411	27	116.7	0	195.365	224.765
5018	1	50	0	0	0	0	130	90	0	23.1284	30	103.3	0	176.41	238.648
5019	1	61	1	0	1	0	165	100	0	26.9852	30	121.7	0	173.757	238.557
5020	2	67	1	0	1	0	130	95	0	30.3707	28	106.7	0	167.853	223.795
5021	1	55	0	0	0	0	125	85	0	23.4728	30	98.3	0	198.249	214.368
5023	1	54	0	0	0	1	150	100	0	32.675	30	116.7	0	207.717	241.286
5024	1	79	1	0	0	0	170	110	0	31.7123	27	130	0	176.469	225.019
5025	2	50	0	0	0	0	155	105	0	30.2432	30	121.7	0	200.939	202.355
5026	1	61	0	0	1	0	170	95	0	36.2507	29	120	0	198.682	196.741
5027	2	63	0	0	0	1	160	90	0	23.5276	29	113.3	0	173.31	238.122
5028	2	72	0			1	150	80	0	25.1826	19	103.3		184.429	225.168
5029	1	68	0	0	0	0	165	100	0	33.6021	20	121.7	0	194.863	241.732
5031	1	70	0	0	0	0	130	80	0	29.9371	30	96.7	0	206.595	193.582
5032	1	64	0	0	0	0	130	90	0	34.5786	30	103.3	0	189.86	210.689
5033	2	65	1	1	0	1	140	90	0	35.3516	29	106.7	1	172.848	256.193
5034	2	53	1	1	0	0	130	80	0	26.7106	30	96.7	1	193.968	209.901
5035	1	51	0	0	0	0	130	80	0	31.3406	29	96.7	0	174.802	226.928
5036	1	55	0	0	0	0	120	80	0	27.8403	30	93.3	0	196.631	225.471
5037	1	54	0	0	1	0	130	70	0	23.6897	30	90	0	185.013	230.444
5038	1	68	0	0	0	0	130	90	0	27.2806	30	103.3	0	199.58	224.999
5039	2	55	1	0	1	0	110	70	1	24.8586	29	83.3	0	170.792	263.434
5040	2	55	0	0	0	1	140	80	0	29.9833	28	100	0	202.136	223.98
5041	1	50	0	0	0	0	120	76	0	32.5544	29	90.7	0	189.229	221.679
5042	1	54	0	0	0	0	170	100	0	22.587	29	123.3	0	200.239	208.97
5043	1	72	0	0	0	0	140	70	0	25.0106	27	93.3	0	197.503	211.426
5044	1	53	1	0	0	1	130	80	0	30.7483	29	96.7	0	177.607	244.989
5045	2	54	1	1	0	0	140	85	1	25.4395	29	103.3	1	208.793	210.66
5046	1	50	0	0	0	0	150	90	0	25.0422	29	110	0	173.701	236.706
5047	2	50	1	0	0	0	150	100	0	27.1393	30	116.7	0	186.836	236.689
5048	1	59	0	0	0	0	160	85	0	23.0177	30	110	0	185.564	232.284
5049	2	54	1	0	0	0	150	90	0		30	110	0	196.34	231.719
5050	1	55	1	0	0	0	130	80	0	27.6826	30	96.7	0	191.746	224.439
5051	1	55	0	0	0	0	150	100	0	31.176	30	116.7	0	144.56	230.805
5052	2	66	0	0	0	0	170	100	0	31.1331	28	123.3	0	167.381	245.166
5053	2	51	1	1	0	0	130	80	0	24.3046	30	96.7	1	202.533	219.21
5054	2	55	1	1	1	0	140	100	0	29.8375	27	113.3	1	188.239	227.036
5055	2	55	0	0	0	0	140	90	0	35.6942	29	106.7	0	192.285	233.91
5056	1	56	0	0	1	0	160	90	0	46.5323	30	113.3	0	177.046	250.16
5057	2	62	0	0	0	0	160	110	0	23.6919	30	126.7	0	187.369	219.227
5058	1	59	0	0	0	0	150	90	0	27.7989	28	110	0	184.701	229.427
5059	2	70	0	0	0	0	170	100	0	27.9101	29	123.3	0	199.343	226.562
5060	1	69	0	0	0	0	130	90	0	33.0726	30	103.3	0	191.939	205.768
5061	2	75	0	0	0	0	160	90	0	24.989	29	113.3	0	181.31	221.889
5062	2	49	0	0	0	0	160	100	0	28.5085	30	120	0	135.371	220.517
5063	1	52	1	0	0	0			0	32.4038	30		0	165.941	241.785
5064	1	51	0	0	0	0	130	85	0	24.2584	29	100	0	190.594	238.814
5067	1	57	0	0	0	0	150	90	0	26.718	29	110	0	172.408	245.278
5068	2	61	0	0	0	0	150	100	0	25.1558	30	116.7	0	201.569	213.95
5070	1	62	0	0	0	0	140	80	0	25.1521	30	100	0	199.267	228.007
5071	1	74	0	0	0	0	130	90	0	31.1419	28	103.3	0	167.35	226.678
5072	2	77	0	0	0	0	130	70	0	28.4718	30	90	0	209.577	213.392
5073	2	70	1	0	0	0	120	80	1	21.4446	30	93.3	0	201.413	226.467
5074	1	55	0	1	0	0	140	90	0	39.8518	30	106.7	0	181.497	244.34
5075	1	62	0	0	0	0	150	90	0	26.3937	29	110	0	185.877	221.26
5076	1	55	0	0	0	0	140	80	0	26.0251	28	100	0	204.002	231.578
5077	2	53	1	1	0	0	140	100	0	29.2284	29	113.3	1	182.544	216.733
5078	2	89	1	0	0	0	105	70	0		22	81.7	0	170.109	248.988
5080	1	68	0	0	0	0	150	90	0	29.3904	28	110	0	190.285	210.559
5082	2	63	1	0	0	1	140	90	0	30.9396	27	106.7	0	179.986	219.724
5083	1	63	0	0	0	0	150	80	0	31.0769	29	103.3	0	190.272	228.318
5084	2	79	1	0	0	0	140	100	0	23.55	25	113.3	0	188.987	215.969
5085	1	74	0	0	1	0	160	85	0	24.4661	25	110	0	177.527	243.604
5087	2	68	0	0	1	0	160	90	0	39.5239	29	113.3	0	202.926	215.542
5088	1	60	0	0	0	1	140	95	0	38.9547	30	110	0	190.542	232.759
5089	2	51	0	0	0	0	130	90	0	26.3828	30	103.3	0	183.106	220.158
5090	2	62	0	0	0	1	110	80	0	28.2266	30	90	0	200.759	219.28
5091	1	65	0	0	0	0	130	75	1	23.2506	29	93.3	0	204.775	213.469
5092	1	65	0	0	1	0	190	90	0	24.972	30	123.3	0	182.214	241.603
5093	1	63	0	0	0	0	160	100	0	38.2856	29	120	0	179.092	240.213
5094	2	73	1	0	1	0	185	80	0	31.6604	30	115	0	191.102	227.108
5095	1	61	0	0	0	0	135	80	0	25.9483	30	98.3	0	191.934	217.951
5096	1	53	1	0	1	0	125	70	1	26.4194	30	88.3	0	199.286	233.575
5097	1	52	0	0	0	0	110	70	0	22.5757	30	83.3	0	198.4	236.16
5098	1	58	0	0	0	0	120	80	0	32.0257	30	93.3	0	193.633	214.494
5099	1	61	0	0	0	0	130	80	0	30.2652	30	96.7	0	174.715	219.928
5101	1	56	1	0	0	0	110	70	0	27.4708	28	83.3	0	202.377	223.595
5102	2	68	1	0	1	0	120	80	1	23.3369	29	93.3	0	211.608	207.237
5103	1	64	0	0	0	0	130	80	0	21.9937	30	96.7	0	208.993	209.05
5104	1	64	0	0	0	0	140	90	0	25.5192	30	106.7	0	180.187	261.559
5105	1	62	1	0	0	0	140	90	0	24.0597	30	106.7	0	170.913	242.076
5106	1	78	0	0	0	0	150	80	0	28.901	26	103.3	0	172.708	223.559
5107	1	55	0	0	0	0	130	90	0	27.0507	25	103.3	0	192.128	199.711
5110	1	52	1	1	1	0	130	80	0	29.3163	30	96.7	1	187.596	240.42
5111	1	86	1	0	0	0	140	70	0	23.4526	29	93.3	0	183.833	210.158
5112	1	55	0	0	0	0	100	70	0	19.8645	30	80	0	179.583	234.539
5113	1	64	0	0	0	0	150	90	0	23.5334	30	110	0	192.131	204.964
5114	1	88	0	0	1	0	140	90	0	19.9132	27	106.7	0	164.04	220.763
5115	1	74	0	0	0	0	230	90	0	32.1857	29	136.7	0	213.665	186.842
5118	2	73	0	0	0	0	190	70	0	30.3572	28	110	0	186.428	251.511
5119	2	66	0	0	0	0	130	80	0	25.3704	29	96.7	0	183.041	232.683
5120	1	70	0	0	0	0	160	90	0	36.6413	30	113.3	0	194.863	215.064
5122	1	69	0	0	0	0	180	100	0	27.8683	25	126.7	0	165.649	221.063
5123	2	67	1	0	0	0	140	80	0	25.4732	22	100	0	178.501	224.361
5124	2	64	0	0	1	0	130	80	0	24.6849	28	96.7	0	212.891	200.177
5125	1	60	0	0	0	0	160	90	0	23.5282	30	113.3	0	171.09	224.969
5126	1	66	0	0	0	0	120	70	0	25.9234	30	86.7	0	204.744	216.815
5127	2	78	0	0	0	0	150	90	0	32.1515	28	110	0	206.984	208.384
5128	1	52	1	1	1	0	110	70	0	26.9145	30	83.3	1	193.781	212.254
5129	1	73	0	0	0	0	190	100	0	41.58	28	130	0	189.21	205.523
5130	1	52	0	0	0	0	110	80	0	26.008	30	90	0	186.044	239.503
5131	1	58	0	0	1	0	150	90	0	34.7151	30	110	0	194.263	211.579
5132	1	55	0	0	0	0	130	90	1	20.7443	30	103.3	0	194.612	221.109
5134	2	64	0	0	0	0	120	80	0	28.8281	30	93.3	0	175.844	237.521
5135	2	62	0	0	0	0	120	70	0	25.1168	30	86.7	0	216.224	200.346
5136	2	52	0	0	0	0	140	85	0	31.2909	30	103.3	0	207.82	184.633
5137	1	72	0	0	0	0	160	80	0	29.2481	29	106.7	0	178.879	203.426
5138	2	68	0	0	0	1	190	80	0	24.9429	27	116.7	0	173.173	236.9
5139	1	63	1	0	0	1	150	90	0	34.1193	29	110	0	163.165	242.582
5140	2	65	0	0	0	0	150	90	0	23.3331	30	110	0	175.233	237.442
5141	1	71	0	0	0	0	150	80	0	24.6376	30	103.3	0	194.642	204.966
5142	2	69	0	0	0	0	150	100	0	28.2166	28	116.7	0	173.854	237.479
5143	1	67	0	0	0	0	160	90	0	29.3736	28	113.3	0	186.024	232.775
5144	2	51	0	0	0	0	145	91	0	26.214	30	109	0	194.053	225.59
5145	1	54	0	0	0	0	150	100	0	27.0211	29	116.7	0	173.043	235.135
5146	1	52	1	1	0	0	160	80	0	26.5123	29	106.7	1	174.169	235.111
5148	2	62	1	1	0	0	150	90	0	25.5328	30	110	1	193.459	219.53
5149	2	66	0	0	0	0	160	90	0	26.9402	30	113.3	0	180.264	237.099
5150	2	72	0	0	0	0	140	80	0	19.6294	29	100	0	206.29	217.608
5151	1	69	0	0	0	0	170	100	0	27.6784		123.3	0	176.671	213.926
5154	1	61	0	0	0	0	130	80	0	26.4457	30	96.7	0	170.092	232.014
5155	1	66	0	0	0	0	150	90	0	29.4502	28	110	0	190.026	232.503
5157	2	86	0	0	0	0	140	80	0	26.6622	26	100	0	188.459	228.539
5158	1	80	0	0	0	0	130	80	0	25.035	30	96.7	0	175.939	236.263
5159	1	54	0	0	0	0	150	70	0	23.7224	24	96.7	0	173.668	233.393
5160	1	58	0	0	0	0	190	100	0	28.3471	30	130	0	183.207	236.292
5161	2	55	1	0	1	0	150	90	0	20.5613	20	110	0	193.052	244.535
5162	1	56	0	0	0	0	120	80	0	22.007	28	93.3	0	192.499	193.154
5163	1	53	0	0	0	0	125	80	0	27.5493	30	95	0	193.191	245.55
5164	2	55	0	0	0	0	120	80	0	28.0568	30	93.3	0	184.273	213.451
5165	1	54	0	0	0	0	130	90	0	28.3775	29	103.3	0	178.144	233.853
5166	2	55	0	0	0	0	160	90	0	23.8764	27	113.3	0	195.862	214.075
5167	2	53	0	0	0	0	110	70	0	27.2239	28	83.3	0	198.16	247.049
5168	2	53	1	1	1	0	125	70	1	22.912	30	88.3	1	191.028	252.17
5169	1	52	0	0	0	0	120	80	0	31.2312	30	93.3	0	187.182	223.688
5170	2	55	1	1	0	1	220	120	0	29.4425	27	153.3	1	179.482	238.678
5171	1	54	1	0	0	0	110	70	0	34.5556	30	83.3	0	203.833	223.924
5173	2	56	0	0	0	0	160	100	0	41.3803	30	120	0	192.31	222.458
5174	1	69	0	0	0	0	140	90	0	29.5745		106.7	0	191.124	243.707
5175	2	75	0	0	0	0	140	80	0	25.0298	27	100	0	190.935	223.256
5176	1	68	0	0	0	0	160	90	0	36.3108	30	113.3	0	198.335	219.169
5177	2	69	0	0	0	0	200	110	0	23.9379		140	0	195.695	212.408
5178	1	65	0	0	0	0	140	80	0	28.2635	30	100	0	208.266	192.203
5179	2	64	1	0	0	0	125	90	0	26.9967		101.7	0	195.55	204.343
5180	2	63	0	0	0	0	170	100	0	31.0735	29	123.3	0	190.355	231.408
5181	1	53	0	0	0	0	170	100	0	28.9341	30	123.3	0	180.669	227.348
5182	2	55	0	0	0	0	130	80	0	25.6489	30	96.7	0	189.713	216.169
5183	1	70	0	0	0	0	140	90	0	26.6389		106.7	0	184.254	224.021
5185	2	54	1	0	0	0	120	85	0	26.1796	28	96.7	0	186	249.724
5186	1	76	0	1	0	0	140	90	0	28.6841	28	106.7	0	207.345	199.064
5187	2	50	0	0	0	0	160	100	0	28.0958	28	120	0	175.058	244.601
5188	2	53	1	0	0	0	140	80	0	25.9132	29	100	0	194.576	210.945
5189	2	50	1	1	0	0	110	80	0	29.408	27	90	1	206.413	220.025
5190	2	61	0	0	0	0	150	90	0	29.3143	30	110	0	180.863	237.525
5191	1	61	0	0	0	0	120	80	0	29.3596	29	93.3	0	183.951	221.36
5192	2	65	0	0	0	0	170	90	0	22.9381	25	116.7	0	199.029	239.693
5193	1	63	0	1	0	0	170	100		28.3766	29	123.3	0	195.151	205.952
5194	2	68	0	0	0	0	155	100	0	26.0902	26	118.3	0	185.439	231.318
5195	2	65	0	0	0	0	140	80	0	23.2654	29	100	0	164.262	204.668
5196	2	59	0	0	0	0	120	70	0	23.8204	29	86.7	0	217.998	203.536
5197	1	54	0	0	0	0	140	90		27.8661	30	106.7	0	171.43	240.821
5198	1	61	0	0	0	0	130	80	0	22.8284	30	96.7	0	197.036	210.478
5199	2	56	1	1	0	0	150	90	1	28.6896	30	110	1	180.715	208.45
5200	2	56	0	0	0	0	120	80	0	21.5705	28	93.3	0	191.592	220.984
5201	1	55	0	0	0	0	200	90	0	24.5032	30	126.7	0	191.247	237.061
5202	1	51	0	0	0	0	150	90	1	32.2731	29	110	0	209.363	217.403
5203	2	54	0	0	0	0	130	90	0	31.682	30	103.3	0	159.724	247.091
5204	2	51	0	0	1	0	140	90	0	31.0093	30	106.7	0	202.793	230.198
5205	1	56	0	0	0	0	110	80	0	28.2635	30	90	0	189.362	220.384
5206	1	58	1	1	0	0	120	80	1	30.3949	30	93.3	1	189.417	253.242
5207	1	75	0	0	0	0	160	90	0	30.8429	30	113.3	0	199.282	218.936
5208	1	59	0	0	0	0	150	80	0	29.3878	30	103.3	0	185.294	216.546
5209	1	59	0	0	0	0	120	80	0	26.4108	30	93.3	0	218.622	196.202
5210	1	57	1	1	1	0	150	90	0	29.604		110	1	211.539	198.608
5212	2	55	1	1	1	0	130	90	0	31.8754	28	103.3	1	203.761	241.5
5213	2	67	1	0	0	0	140	90	0	35.3633	28	106.7	0	179.19	247.333
5214	1	71	0	0	0	0	160	80	0	18.897	28	106.7	0	212.115	200.705
5215	2	69	0	0	0	0	180	100	0	28.6041	27	126.7	0	164.521	252.75
5216	2	55	1	1	0	0	150	90	1	31.7584		110	1	185.088	232.357
5217	1	59	0	0	0	0	160	100	0	41.5517	30	120	0	206.81	199.291
5218	2	61	0	0	0	0	170	90	0	36.8418	28	116.7	0	172.049	230.17
5219	2	55	0	0	0	0	160	90	0	33.3227	30	113.3	0	160.35	238.504
5220	1	73	0	0	0	0	160	90	0	26.6703	30	113.3	0	178.94	228.729
5221	1	59	1	1	0	0	140	90	1	26.3702	30	106.7	1	193.845	229.01
5222	2	50	1	0	1	0	140	90	0	27.0995	30	106.7	0	171.468	251.46
5223	2	67	0	0	0	0	170	110	0	27.0525		130	0	191.241	220.774
5224	1	68	0	0	0	0	180	100	0	23.2073	29	126.7	0	171.513	223.379
5225	2	55	1	0	0	0	130	80	0	24.589	30	96.7	0	207.86	204.906
5227	1	56	0	0	0	0	120	80	0	25.7964	28	93.3	0	209.011	246.97
5228	1	54	0	0	0	0	130	80	0	23.4366		96.7	0	197.895	225.969
5229	2	58	1	0	0	0	150	90	0	43.0074	30	110	0	160.851	229.216
5230	1	57	0	0	0	0	90	60	0	27.3138	29	70	0	220.216	231.848
5231	1	56	0	0	0	0	130	90	0	30.9646	30	103.3	0	212.946	222.124
5232	1	60	0	0	0	0	150	100	0	36.2444	30	116.7	0	207.146	230.702
5234	1	54	1	1	0	0	100	70	1	22.7265	30	80	1	194.926	241.764
5235	2	76	0	0	0	0	140	80	0	25.1429		100	0	198.493	206.143
5236	1	71	0	0	1	0	150	80	0	28.5788	27	103.3	0	158.701	238.046
5237	1	50	1	1	0	0	140	80	0	28.5996	30	100	1	187.265	226.425
5238	1	54	0	0	0	0	120	80	0	23.7342	30	93.3	0	189.735	229.335
5239	2	56	1	1	0	0	140	80	0	27.4412	30	100	1	185.757	212.029
5240	2	64	1	0	0	0	160	90	0	33.5479		113.3	0	184.595	231.431
5242	1	65	0	0	0	0	170	100	0	30.0621	29	123.3	0	169.727	252.534
5243	1	52	0	0	0	0	100	70	0	26.7498		80	0	220.383	193.749
5244	2	58	1	1	0	0	160	90	1	28.8408	30	113.3	1	209.212	229.151
5246	1	56	0	0	0	0	140	90	0	37.7131	30	106.7	0	190.196	234.954
5247	1	71	0	0	0	1	150	90	0	34.2976	29	110	0	184.341	226.477
5248	2	77	0	0	0	0	200	100	0	28.4602	30	133.3	0	171.448	249.527
5251	1	66	1	0	1	0	160	90	0	22.1519	29	113.3	0	184.037	229.756
5252	1	68	0	0	0	0	180	100	0	27.9752	30	126.7	0	180.494	219.549
5253	2	73	1	0	0	0	160	90	0	25.8746	30	113.3	0	185.416	241.058
5254	2	56	1	0	0	0	140	90	0	28.6976	28	106.7	0	202.721	207.23
5255	1	65	0	0	0	0	160	80	0	26.4083	30	106.7	0	187.286	221.896
5256	2	65	0	0	0	0	150	90	0	24.5587	27	110	0	194.226	216.787
5257	2	60	0	0	0	0	140	90	0	28.455	29	106.7	0	191.901	230.022
5258	1	66	0	0	0	0	110	60	1	20.5688	28	76.7	0	229.554	186.296
5259	1	56	0	0	0	0	170	100	0	39.2188	30	123.3	0	190.456	213.434
5261	2	60	0	0	0	0	130	80	0	26.0742	30	96.7	0	196.437	223.244
5262	1	61	0	0	0	0	140	80	0	24.511		100	0	190.438	212.262
5263	1	74	0	0	1	0	150	90	0	29.4684		110	0	154.96	231.256
5264	1	75	0	1	0	0	140	80	0	23.9578	30	100	0	170.644	247.621
5266	1	80	0	0	0	1	140	80	0	32.5165	24	100	0	184.472	214.167
5267	1	53	0	0	1	0	100	70	0	29.5317	30	80	0	219.26	214.271
5268	2	54	1	1	1	0	140	90	0	32.6498	30	106.7	1	199.463	224.247
5269	1	55	1	1		0	140	100	0	40.4102	28	113.3	1	195.969	233.831
5271	2	69	0	0	0	0	160	90	1	22.6394	27	113.3	0	166.088	230.897
5272	2	50	0	0	0	0	130	100	0	30.4989	30	110	0	174.27	248.597
5273	1	68	1	1	0	0	140	90	0	27.4747	30	106.7	1	157.818	252.331
5274	2	75	1	1	0	0	130	90	0	24.0955	26	103.3	1	177.999	233.397
5275	1	50	1	0	0	0	120	70	0	24.9492	30	86.7	0	182.761	212.662
5276	2	55	1	1	0	0	140	100	0	34.6691	27	113.3	1	181.441	227.562
5278	1	66	0	0	1	0	180	80	0	27.1094	30	113.3	0	169.798	216.24
5279	2	75	0	0	0	0	160	80	0	28.0612	28	106.7	0	178.2	234.458
5285	1	69	0	0	0	0	130	85	0	26.3107	30	100	0	154.361	228.429
5286	1	63	1	0	1	0	140	90	0	22.8468	30	106.7	0	203.814	214.929
5287	2	56	0	0	0	0	130	90	0	25.3979	30	103.3	0	172.888	250.157
5289	2	66	1	0	1	0	140	80	0	41.398	30	100	0	201.502	202.231
5291	2	61	1	1	0	0	130	80	1	25.0126	28	96.7	1	177.013	265.405
5292	1	59	0	1	1	0	160	100	0	32.2865	30	120	0	192.958	239.273
5294	2	52	0	0	0	0	150	90	0	31.7216	25	110	0	194.264	231.116
5295	2	55	0	1	1	1	150	100	0	35.4329	29	116.7	0	175.755	243.482
5296	2	54	1	0	1	0	140	90	0	28.7455	30	106.7	0	207.159	222.018
5297	1	54	0	0	0	0	160	100	0	33.3227	30	120	0	186.893	234.411
5298	2	56	1	0	0	1	150	90	0	39.4521	30	110	0	181.555	225.405
5299	1	66	0	0	0	1	210	120	0	38.3906	30	150	0	176.743	224.874
5300	1	71	0	0	0	0	140	80		20.2581	30	100	0	181.954	217.954
5301	2	82	0	0	0	0	130	80	0	29.6275	26	96.7	0	152.387	247.942
5303	1	70	0	0	0	0	110	70	0	23.6523	29	83.3	0	221.243	222.818
5304	2	75	1	0	0	0			0	23.2653	28		0	192.546	223.895
5305	2	57	1	1	1	0	120	70	1	25.3528		86.7	1	189.835	253.371
5306	2	59	0	0	0	0	120	80	0	26.9811		93.3	0	167.993	234.881
5307	1	66	0	0	1	0	130	70	0	29.8682		90	0	190.033	235.88
5308	1	52	0	1	0	0	140	80	0	26.478	29	100	0	193.878	208.482
5309	2	53	0	0	0	0	120	80	0	25.3501	28	93.3	0	182.653	232.612
5310	1	64	0	0	0	0	140	90	0	29.7607	30	106.7	0	204.138	245.609
5311	1	56	0	0	1	0	120	80	0	29.7054	30	93.3	0	172.554	258.366
5312	1	55	0	0	1	0	145	90	0	31.0366	30	108.3	0	204.389	224.005
5313	2	59	0	1	0	0	140	90	0	30.6014		106.7	0	166.212	220.196
5314	1	56	1	0	0	0	120	70	0	21.5935	30	86.7	0	208.414	207.177
5315	2	67	0	0	0	0	105	70	1	22.1132	29	81.7	0	199.258	206.018
5316	1	61	0	0	0	0	160	100	0	28.8519	30	120	0	176.08	246.323
5317	2	65	0	1	0	0	140	80	0	21.8966		100	0	205.678	218.982
5319	1	52	0	0	0	0	120	80	0	35.126	30	93.3	0	195.536	209.242
5320	1	68	0	0	0	0	140	80	0	35.2801	28	100	0	202.085	215.684
5321	1	55	0	0	0	0	130	90	0	24.4139		103.3	0	192.075	212.642
5322	1	58	0	0	0	0	130	80	0	33.4412	30	96.7	0	190.494	239.08
5323	1	56	0	0	0	0	120	80	0	30.6315	29	93.3	0	196.929	217.956
[truncated: 625 more rows]
